# Supplementary material for: Correlation between hospitalized patients’ demographics, symptoms, comorbidities, and COVID-19 pandemic in Bahia, Brazil
Source: PLoS One. 2020 Dec 14;15(12):e0243966. doi: 10.1371/journal.pone.0243966 (PMC7735911; doi:10.1371/journal.pone.0243966)
Supplement: S1 Table — (CSV) [file pone.0243966.s001.csv]

AGE	SEX	DEATH OUTCOME	SHORTNESS OF BREATH	SORE THROAT	FEVER	COUGH	CHRONIC RESPIRATORY DISEASE	CARDIOVASCULAR DISEASE	CHRONIC KIDNEY DISEASE	DIABETES	LOW-RISK PREGNANCY	HIGH-RISK PREGNANCY	IMMUNOSUPPRESION	CHROMOSOMAL DISORDER	TIME FROM DIAGNOSIS TO FINAL OUTCOME	LENGTH OF HOSPITAL STAY	RACE
0	1	0	0	0	0	0	0	0	0	0	0	0	0	0	21	25	Black
0	0	0	0	0	0	0	0	0	0	0	0	0	0	0	22	22	Black
0	0	0	0	0	0	0	0	0	0	0	0	0	0	0	23	48	Black
0	1	0	0	0	0	0	0	0	0	0	0	0	0	0	18	18	Black
0	1	0	1	0	0	0	1	0	0	0	0	0	0	0	17	16	Black
0	1	0	0	0	1	1	0	0	0	0	0	0	0	0	32	26	Unknown
0	0	0	0	0	0	1	0	0	0	0	0	0	1	0	21	12	Black
0	0	0	0	0	0	1	0	0	0	0	0	0	0	0	22	20	Black
0	0	0	0	0	0	1	0	0	0	0	0	0	0	0	22	17	Black
0	0	0	1	0	1	0	0	0	0	0	0	0	0	0	38	21	Black
0	0	0	0	0	0	0	0	0	0	0	0	0	0	0	21	43	White
0	0	0	0	0	1	0	0	0	0	0	0	0	0	0	21	24	Black
0	0	0	0	0	0	0	0	0	0	0	0	0	0	0	15	15	Black
0	0	0	0	0	0	0	0	0	0	0	0	0	0	0	21	22	Black
0	1	0	0	0	1	0	0	0	0	0	0	0	0	0	15	9	Black
0	1	0	0	0	0	1	0	0	0	0	0	0	0	0	25	22	Black
0	0	0	1	0	0	1	0	0	0	0	0	0	0	0	36	35	Unknown
0	1	0	0	0	0	0	0	0	0	0	0	0	1	0	15	7	Black
0	1	0	0	0	0	0	0	0	0	0	0	0	0	0	23	13	Asian
0	0	1	0	0	0	1	0	0	0	0	0	0	0	0	12	11	Black
0	1	1	1	0	0	0	0	0	0	0	0	0	0	0	8	2	Black
0	1	0	0	0	0	0	0	0	0	0	0	0	0	0	94	94	Black
0	0	0	1	0	1	0	0	0	0	0	0	0	0	0	16	13	Black
0	0	0	0	0	1	0	0	0	0	0	0	0	0	0	22	16	Unknown
0	0	0	1	0	1	0	0	0	0	0	0	0	0	0	19	19	Black
0	1	0	0	0	0	0	0	0	0	0	0	0	0	0	21	27	Black
0	1	0	0	0	0	0	0	0	0	0	0	0	0	0	16	16	Black
1	0	0	0	0	1	1	0	0	0	0	0	0	0	1	38	27	Black
1	0	0	0	0	0	1	0	0	0	0	0	0	0	0	21	17	Black
1	0	0	0	0	1	1	0	0	0	0	0	0	0	0	22	15	Black
1	1	0	0	0	1	1	0	0	0	0	0	0	0	0	19	19	Black
1	0	0	0	0	0	0	0	0	0	0	0	0	0	0	18	18	Black
1	0	0	0	0	1	1	0	0	0	0	0	0	0	0	52	40	Unknown
2	1	0	0	1	1	0	0	0	0	0	0	0	0	0	21	14	Black
2	0	0	0	0	0	0	0	0	0	0	0	0	0	0	18	12	Black
2	1	0	0	1	1	1	0	0	0	0	0	0	0	0	33	27	Unknown
2	0	0	0	0	1	0	0	0	0	0	0	0	0	0	17	9	Black
3	0	0	0	0	1	0	0	0	0	0	0	0	0	0	16	6	Black
3	1	0	0	0	0	1	0	0	0	0	0	0	0	0	27	21	White
3	1	0	0	0	1	0	0	0	0	0	0	0	0	0	22	16	Unknown
3	1	0	1	1	0	1	0	0	0	0	0	0	0	0	15	12	Black
4	1	0	0	0	0	0	1	0	0	0	0	0	0	0	22	21	Black
4	0	0	0	0	1	1	0	0	0	0	0	0	0	0	21	17	Black
4	1	0	1	0	1	0	0	0	0	0	0	0	0	0	69	36	Black
4	1	0	1	0	1	1	0	0	0	0	0	0	0	0	21	18	Black
5	0	0	0	0	0	1	0	0	0	0	0	0	0	0	19	15	Black
5	1	0	0	0	0	1	0	0	0	0	0	0	0	0	27	23	Black
6	0	0	0	0	1	0	0	0	0	0	0	0	0	0	22	19	Black
7	0	0	0	0	0	1	0	0	0	0	0	0	0	0	19	18	Black
7	1	0	0	0	1	0	0	0	0	0	0	0	0	0	17	8	Black
7	0	0	0	0	1	0	0	0	0	1	0	0	0	0	22	19	Unknown
7	0	0	0	0	0	1	0	0	0	0	0	0	0	0	22	20	Unknown
7	1	0	0	0	0	0	0	0	0	0	0	0	1	0	23	23	White
8	0	0	0	0	1	0	0	0	0	0	0	0	0	0	21	7	Black
8	0	0	0	0	1	1	0	0	0	0	0	0	0	0	94	89	Black
8	1	0	0	0	0	1	0	0	0	0	0	0	0	0	33	12	Black
8	1	0	0	0	1	1	0	0	0	0	0	0	1	0	22	22	Black
8	1	0	0	0	1	1	0	0	0	0	0	0	1	0	24	22	Black
8	0	0	0	0	0	1	0	0	0	0	0	0	0	0	15	12	Black
8	0	0	0	1	0	1	0	0	0	0	0	0	0	0	22	120	Black
8	0	0	0	0	1	0	0	0	0	0	0	0	0	0	23	17	Black
9	0	0	0	0	0	0	0	0	0	0	0	0	1	0	24	27	Black
9	0	0	0	0	0	1	0	0	0	0	0	0	0	0	21	15	Black
10	0	0	0	0	1	0	0	0	0	0	0	0	0	0	25	17	Asian
10	0	0	0	0	1	1	0	0	0	0	0	0	0	0	25	17	Black
11	0	0	0	0	1	0	0	0	0	0	0	0	0	0	22	18	Unknown
11	0	0	0	0	1	0	0	0	0	0	0	0	1	0	101	8	Black
11	1	0	0	0	0	0	1	0	0	0	0	0	0	0	29	23	Unknown
11	1	0	1	0	0	1	0	0	0	0	0	0	0	0	54	30	Unknown
12	1	0	0	0	1	1	0	0	0	0	0	0	0	0	22	9	Asian
13	1	0	0	0	0	0	0	0	0	0	0	0	0	0	15	15	Black
14	1	0	0	0	0	0	0	0	0	0	0	0	0	0	21	20	Black
15	1	0	0	0	1	1	0	0	0	0	0	0	0	0	22	3	Unknown
15	1	0	0	0	0	0	0	0	0	0	0	0	0	0	24	24	Black
17	1	0	0	0	1	1	0	0	0	0	0	0	0	0	49	12	Black
17	1	0	1	0	0	1	0	0	0	0	0	0	0	0	25	1	Black
17	0	0	1	0	0	1	0	0	0	0	0	0	0	0	22	2	Asian
17	1	0	1	0	0	1	0	0	0	0	1	0	0	0	57	10	Black
18	1	0	0	0	1	1	0	0	0	0	0	0	0	0	20	20	White
18	1	0	0	0	1	0	0	0	0	1	0	0	0	0	15	4	Black
18	1	1	1	0	1	1	0	0	0	0	0	0	0	0	26	13	Black
18	0	0	1	0	1	1	0	0	0	0	0	0	0	0	35	6	Asian
19	0	1	1	0	1	1	0	0	0	0	0	0	0	0	8	1	Black
19	0	0	0	0	1	0	0	0	0	0	0	0	0	0	22	15	Black
19	0	0	0	0	1	0	0	1	0	0	0	0	0	0	62	2	Black
19	1	0	0	0	1	1	0	0	0	0	1	0	0	0	22	18	Black
19	0	0	1	0	1	1	0	0	0	0	0	0	0	0	17	10	Black
19	0	0	1	1	0	1	0	1	0	0	0	0	1	0	13	12	Black
19	0	0	0	0	0	1	0	0	0	0	0	0	0	0	22	19	Unknown
20	1	0	0	1	1	1	0	0	0	0	0	0	0	0	22	17	Black
21	0	0	0	0	1	1	0	0	0	0	0	0	0	0	21	8	Black
21	0	0	1	0	1	1	0	0	0	0	0	0	0	0	17	10	Black
21	1	0	0	0	0	1	0	0	0	0	1	0	0	0	39	28	Asian
21	0	0	0	0	0	0	0	0	0	0	0	0	0	0	23	15	Black
21	0	0	1	1	0	1	0	0	0	0	0	0	0	0	34	20	Asian
21	0	0	0	0	1	1	0	0	0	0	0	0	0	0	41	41	Black
21	0	0	0	0	0	1	0	0	0	0	0	0	0	0	24	20	Black
21	1	0	1	0	1	1	0	0	0	0	1	0	0	0	34	29	Black
21	0	0	0	0	1	1	1	0	0	0	0	0	0	0	17	10	Asian
21	1	0	0	0	0	1	0	0	0	0	0	0	0	0	15	1	Asian
21	0	0	0	1	1	0	0	0	0	0	0	0	0	0	26	18	Black
21	1	0	1	0	1	1	0	0	0	0	1	0	0	0	29	17	Unknown
22	1	0	1	0	1	1	0	0	0	0	1	1	0	0	21	20	Black
22	0	1	1	0	1	1	0	0	0	0	0	0	0	0	7	1	Black
22	0	0	1	0	1	1	0	0	0	0	0	0	0	0	47	44	Unknown
22	1	0	0	0	1	1	0	0	0	0	0	0	0	0	28	20	White
22	1	0	0	0	1	1	0	0	0	0	1	0	0	0	22	14	Black
23	0	0	0	0	0	1	0	0	0	0	0	0	0	0	15	14	Black
23	1	0	0	1	1	1	0	0	0	0	0	0	0	0	24	19	Black
23	1	0	1	0	0	0	1	0	0	1	0	0	0	0	22	119	Black
23	1	0	1	0	1	1	1	0	0	0	1	0	0	0	25	99	Black
23	1	1	1	1	0	1	0	0	0	0	0	0	0	0	32	1	Asian
23	1	0	1	0	0	0	0	0	1	0	0	0	0	0	22	20	Black
23	1	0	0	0	0	1	0	0	0	0	0	0	0	0	22	11	Asian
23	0	0	1	0	1	1	0	0	0	0	0	0	0	0	22	14	Black
23	1	0	1	0	1	1	0	0	0	0	1	0	0	0	71	64	Unknown
23	0	0	0	0	1	1	0	0	0	0	0	0	0	0	21	14	Black
24	1	0	1	1	0	1	0	0	0	0	1	0	0	0	23	21	Black
24	1	0	0	0	0	1	0	0	0	0	0	0	1	0	22	26	Black
24	1	0	1	0	0	1	0	0	0	0	1	0	0	0	19	9	Black
24	0	0	0	0	0	1	0	0	0	0	0	0	0	0	34	4	Black
24	0	0	0	0	1	0	0	0	0	0	0	0	0	0	22	15	Unknown
24	1	0	1	1	0	1	0	0	0	0	0	0	0	0	16	13	Black
24	1	1	0	0	1	1	0	0	0	0	0	0	0	0	26	26	Black
24	1	0	1	0	0	0	0	0	0	0	0	0	0	0	18	11	Black
24	0	1	1	0	0	1	0	0	0	0	0	0	0	0	4	1	Black
25	0	0	0	0	0	0	0	0	0	0	0	0	0	0	8	1	Asian
25	0	0	1	0	1	0	0	0	0	0	0	0	0	0	22	20	Black
25	1	1	1	0	0	0	0	0	0	0	0	0	0	0	12	9	Black
25	1	0	1	1	1	1	0	0	0	0	0	0	0	0	31	23	Black
25	0	0	0	1	1	0	0	0	0	0	0	0	0	0	33	13	Unknown
25	1	0	0	0	1	1	0	0	0	0	0	0	0	0	22	10	Asian
25	1	0	0	1	1	0	0	0	0	0	0	0	0	0	24	17	Black
25	1	0	1	0	1	0	0	0	0	0	0	0	0	0	74	70	Black
25	0	0	1	0	0	1	0	0	0	0	0	0	0	0	32	20	Black
25	0	0	0	1	1	0	0	0	0	0	0	0	0	0	16	9	White
25	0	0	1	0	0	0	0	0	0	0	0	0	0	0	22	19	Black
25	0	1	1	0	1	0	0	0	0	0	0	0	0	0	9	6	Black
26	1	1	1	0	0	0	0	0	0	0	0	0	0	0	17	16	Asian
26	1	0	0	0	0	1	0	0	0	0	0	0	0	0	22	19	Black
26	0	1	0	1	1	1	0	0	0	1	0	0	0	0	19	10	Unknown
26	0	0	0	1	1	0	0	0	0	0	0	0	0	0	15	1	Asian
26	0	0	1	0	1	1	0	0	0	0	0	0	0	0	25	25	Asian
26	0	1	1	0	1	1	0	0	0	0	0	0	0	0	20	18	Unknown
26	0	0	0	0	1	1	1	0	0	0	0	0	1	0	22	18	Black
26	1	0	0	0	1	1	0	0	0	0	0	0	0	0	25	21	Black
26	1	0	1	0	1	0	0	0	0	0	1	0	0	0	43	42	Black
26	0	0	0	1	1	0	0	0	0	0	0	0	0	0	30	21	Asian
26	0	0	0	0	0	0	0	0	1	0	0	0	0	0	29	14	Black
26	1	0	1	0	0	1	0	0	0	0	1	0	0	0	32	27	Black
26	1	0	0	0	1	1	0	0	0	0	1	1	0	0	25	15	Black
26	0	0	0	0	1	1	0	0	0	0	0	0	0	0	22	10	Asian
26	0	0	0	1	1	1	0	1	0	1	0	0	0	0	39	29	Unknown
26	1	0	0	0	1	0	0	0	0	0	1	0	0	0	22	8	Black
26	1	0	1	0	0	0	1	1	0	0	0	0	0	0	24	21	Black
26	0	1	1	1	1	1	0	0	0	0	0	0	0	0	4	0	Black
27	0	0	0	0	0	1	0	0	1	0	0	0	0	0	17	2	Black
27	0	0	0	0	1	1	0	0	0	0	0	0	0	0	31	21	Asian
27	1	0	1	0	1	1	0	0	0	0	0	0	0	0	22	14	Unknown
27	0	0	0	1	1	1	0	0	0	0	0	0	0	0	29	19	White
27	0	0	1	1	1	1	0	0	0	0	0	0	0	0	18	7	Black
27	1	0	1	0	0	1	0	1	0	1	0	0	0	0	24	17	Black
27	1	0	0	1	1	0	0	0	0	0	0	0	0	0	28	17	Black
27	1	0	1	1	0	1	0	0	0	0	0	0	0	0	15	10	Black
27	0	0	0	0	0	0	0	0	0	0	0	0	0	0	42	26	Unknown
27	1	0	0	0	0	1	0	0	0	0	0	0	0	0	18	5	Asian
27	0	0	0	1	1	0	0	0	0	0	0	0	0	0	38	1	Black
27	1	0	1	1	0	1	0	0	0	0	0	0	0	0	26	23	Black
27	0	0	0	0	1	1	0	0	0	0	0	0	0	0	15	7	Black
28	1	0	0	1	0	1	0	0	0	0	1	0	0	0	22	15	Black
28	1	0	0	0	1	0	0	0	0	0	0	0	0	0	20	2	Asian
28	0	0	0	1	1	1	0	0	0	0	0	0	0	0	21	15	Black
28	0	0	0	0	0	0	0	0	0	0	0	0	0	0	57	5	Black
28	1	0	0	0	0	1	0	0	0	0	0	0	0	0	19	11	Black
28	1	0	1	0	1	1	0	0	0	0	0	0	0	0	22	18	Black
28	1	0	0	0	0	0	0	0	0	0	1	0	0	0	32	25	Black
28	1	0	0	0	1	1	0	0	0	0	0	0	0	0	19	9	Black
28	1	0	1	0	1	1	0	0	0	0	1	1	0	0	21	9	Black
28	1	0	0	0	1	0	0	0	0	0	0	0	0	0	22	17	White
28	0	0	0	1	0	1	0	0	0	0	0	0	0	0	6	4	Black
28	1	0	1	0	0	1	0	0	0	0	0	0	0	0	60	19	Unknown
28	1	0	1	0	1	1	0	0	0	0	0	0	0	0	29	22	Black
28	0	0	0	1	1	0	0	0	0	0	0	0	0	0	45	31	Black
28	1	0	0	0	1	0	0	0	0	0	1	0	0	0	15	7	Black
29	1	0	1	0	1	1	0	0	0	0	1	1	0	0	27	16	Black
29	1	0	0	0	1	0	0	0	0	0	1	1	0	0	51	49	Black
29	0	0	0	1	1	1	0	0	0	0	0	0	0	0	29	19	Black
29	0	0	0	0	0	0	0	0	0	0	0	0	0	0	48	39	Unknown
29	1	1	1	0	0	0	0	0	1	1	0	0	1	0	10	10	Black
29	1	0	0	0	1	0	0	0	0	0	0	0	0	0	22	14	Black
29	0	0	0	0	1	1	0	0	0	1	0	0	0	0	55	17	Black
29	1	1	1	0	0	1	0	0	0	0	0	0	0	0	10	0	Black
29	0	0	1	0	1	1	0	0	0	0	0	0	0	0	35	26	Black
29	1	0	1	0	1	1	0	0	0	0	1	0	1	0	36	34	Asian
29	0	0	1	0	1	1	0	0	0	0	0	0	0	0	22	17	Black
29	1	0	1	1	1	1	0	0	0	0	1	0	0	0	22	14	Black
29	1	0	0	0	0	0	0	0	0	0	0	0	0	0	22	6	Black
29	1	0	1	0	0	0	0	0	0	0	1	0	0	0	22	6	Asian
29	1	0	1	0	1	0	0	0	0	0	0	0	0	0	26	18	Black
30	1	0	1	0	1	0	0	0	0	0	0	0	0	0	22	1	White
30	0	1	1	0	0	0	0	0	0	0	0	0	0	0	4	0	Black
30	1	1	1	0	0	0	0	0	0	0	0	0	0	0	18	10	Black
30	0	1	1	0	1	1	0	0	0	0	0	0	0	0	0	0	Black
30	1	1	0	0	1	1	0	0	0	0	0	0	0	0	4	1	Black
30	1	0	0	0	1	1	0	0	0	0	0	0	0	0	31	26	Black
30	0	0	1	0	1	1	0	0	0	0	0	0	0	0	24	15	Black
30	0	0	1	0	1	1	0	0	0	0	0	0	0	0	40	31	Black
30	0	0	0	0	0	0	0	0	0	0	0	0	0	0	33	35	Asian
30	1	0	1	0	1	1	0	0	0	0	1	0	0	0	37	23	Unknown
30	0	0	0	0	0	1	0	0	0	0	0	0	0	0	32	10	White
30	1	0	1	1	0	0	0	0	0	0	0	0	0	0	24	19	Black
30	0	0	1	0	1	1	0	0	0	0	0	0	0	0	18	3	Black
30	1	0	0	0	0	0	0	0	0	0	1	0	0	0	18	14	Asian
30	0	0	1	0	0	0	0	0	0	0	0	0	0	1	37	4	Black
30	0	0	0	0	0	1	0	0	0	0	0	0	0	0	21	22	Asian
30	0	1	0	0	0	0	0	0	0	0	0	0	0	0	2	1	Black
30	0	0	0	0	1	0	0	0	0	0	0	0	0	0	16	4	Asian
30	1	0	1	0	0	1	0	0	0	0	0	0	0	0	22	18	Black
30	0	0	1	0	0	1	0	0	0	0	0	0	0	0	19	3	Asian
30	0	0	0	0	1	0	0	0	1	0	0	0	0	0	27	20	Black
30	1	0	0	0	1	1	0	0	0	0	1	0	0	0	24	11	Unknown
30	1	1	1	1	1	1	0	0	0	0	0	0	0	0	25	19	Black
31	0	0	0	0	1	1	0	0	0	0	0	0	0	0	32	7	Black
31	1	0	0	0	0	0	0	0	0	0	0	0	0	0	22	18	Asian
31	0	0	1	1	1	1	0	0	0	0	0	0	0	0	22	13	Black
31	0	0	0	0	1	0	0	1	0	0	0	0	0	0	22	21	Black
31	1	0	1	0	0	0	0	0	1	0	0	0	0	0	39	30	White
31	1	0	0	1	1	0	0	0	0	0	0	0	0	0	27	125	Asian
31	1	0	0	0	0	0	0	0	0	0	0	0	0	0	31	25	Unknown
31	1	0	0	0	0	0	0	0	0	0	0	0	0	0	27	17	White
31	1	0	1	0	0	0	0	0	0	0	0	0	0	0	15	9	Black
31	0	1	0	0	1	1	0	0	0	0	0	0	0	1	30	16	White
31	0	0	0	1	1	0	0	0	0	0	0	0	1	0	22	15	Black
31	0	0	0	0	1	0	0	0	1	0	0	0	0	0	22	2	Asian
31	0	0	0	0	1	1	0	0	0	0	0	0	0	0	22	17	Unknown
31	0	0	1	0	1	0	0	1	0	0	0	0	0	0	19	23	White
31	1	0	1	0	1	1	0	0	0	0	0	0	0	0	22	13	Asian
31	1	0	0	1	0	0	0	0	0	0	0	0	0	0	22	8	Black
31	1	0	0	0	0	1	0	0	0	0	1	1	0	0	16	11	Black
31	0	0	1	1	1	1	0	0	0	0	0	0	0	0	22	10	Black
31	0	0	0	0	0	0	0	0	0	0	0	0	0	0	35	30	Unknown
31	0	0	0	1	1	1	0	0	0	0	0	0	0	0	23	17	Unknown
31	1	0	1	1	0	1	0	0	0	0	0	0	0	0	57	6	White
31	0	0	1	0	1	1	0	0	0	0	0	0	0	1	22	12	Asian
31	1	0	1	0	0	1	0	0	0	0	0	0	0	0	22	18	Unknown
31	0	0	0	0	1	0	0	0	0	0	0	0	0	0	29	25	Black
31	0	0	0	0	0	0	0	0	0	0	0	0	0	0	22	17	Black
31	1	0	0	0	0	0	0	0	0	0	0	0	0	0	22	22	Black
31	0	0	0	0	1	1	0	0	0	0	0	0	0	0	22	16	Black
32	1	0	0	1	0	1	0	0	0	0	0	0	0	1	26	3	Black
32	1	0	1	0	0	1	0	0	0	0	0	0	0	0	65	9	Black
32	1	0	0	1	1	0	0	0	0	0	0	0	0	0	20	14	Black
32	0	0	1	0	1	0	0	0	0	0	0	0	0	0	21	18	Black
32	1	0	0	0	0	1	0	0	0	0	0	0	0	0	28	16	Black
32	0	0	1	0	1	1	1	0	0	0	0	0	0	0	24	13	White
32	1	0	0	0	1	1	0	0	0	0	1	0	0	0	35	24	Black
32	0	0	0	0	0	0	0	0	0	0	0	0	0	0	24	23	Black
32	1	0	0	1	1	0	0	0	0	0	0	0	0	0	15	14	Black
32	0	0	0	0	1	1	0	0	0	0	0	0	0	0	23	13	Black
32	0	0	0	0	1	0	0	0	0	0	0	0	0	0	32	29	Unknown
32	0	1	1	0	0	0	0	0	0	0	0	0	0	0	1	1	Asian
32	0	0	0	0	1	1	0	0	0	0	0	0	0	0	22	18	Asian
32	0	0	0	1	1	1	0	0	0	0	0	0	0	0	52	50	Black
32	1	0	0	0	1	1	0	0	0	0	0	0	0	0	22	14	Asian
32	1	1	0	0	0	1	0	0	0	0	0	0	0	0	14	11	Black
32	0	0	0	0	1	0	0	0	0	0	0	0	0	0	16	11	Black
32	0	0	0	0	1	0	0	0	0	0	0	0	0	0	22	18	Unknown
32	0	0	1	1	1	1	0	0	0	0	0	0	0	0	31	23	Black
32	0	0	0	0	1	1	0	0	0	0	0	0	0	0	22	19	Black
33	1	0	1	0	0	1	0	0	0	0	0	0	0	0	31	17	Unknown
33	0	0	1	0	0	1	0	0	0	0	0	0	0	0	4	1	Black
33	0	0	1	1	1	1	0	1	0	0	0	0	1	0	29	20	Black
33	0	0	0	0	1	0	0	0	0	0	0	0	0	0	22	19	White
33	1	0	0	0	0	1	0	0	0	0	0	0	0	0	24	22	Asian
33	0	0	0	0	1	1	0	0	0	0	0	0	0	0	40	35	Asian
33	0	1	1	0	0	1	0	1	0	1	0	0	0	0	11	4	Black
33	1	0	0	0	1	1	0	0	0	0	1	1	0	0	22	4	Black
33	0	0	0	1	0	1	0	0	0	0	0	0	0	0	22	17	White
33	1	0	0	0	0	0	0	0	0	0	1	0	0	0	22	6	Asian
33	1	0	1	1	1	1	0	0	0	0	0	0	0	0	18	14	Black
33	1	0	1	0	1	1	0	0	0	0	0	0	0	0	22	16	Asian
33	1	0	0	0	0	0	0	0	0	0	0	0	0	0	23	20	Black
33	0	0	1	0	1	0	1	0	0	0	0	0	0	0	26	22	Black
33	0	0	0	0	0	0	0	0	0	0	0	0	0	0	16	6	Black
33	1	0	0	0	0	0	0	0	0	0	1	0	0	0	15	8	White
33	1	1	0	0	1	1	0	0	0	0	0	0	0	0	11	3	Black
33	1	0	1	0	0	0	0	0	0	0	0	0	0	0	26	3	Black
33	1	0	1	1	1	1	0	0	0	0	0	0	0	0	22	14	White
33	1	0	0	1	1	1	0	0	0	0	0	0	0	0	22	17	Black
33	1	0	1	0	1	1	0	0	0	1	0	0	0	0	30	25	White
33	1	0	0	0	1	0	0	0	0	0	0	0	0	0	48	44	Black
33	0	0	0	0	0	0	0	0	0	0	0	0	0	0	15	8	White
33	1	0	1	0	0	1	0	0	0	0	0	0	0	0	44	32	Black
33	1	0	0	1	1	1	0	0	0	0	0	0	1	0	21	7	Asian
33	0	0	1	1	0	1	0	0	0	0	0	0	0	0	21	15	Black
33	0	0	0	0	1	1	0	0	0	0	0	0	0	0	46	11	Black
33	0	0	0	0	1	1	0	0	0	1	0	0	0	0	22	14	Asian
33	1	0	0	0	0	0	0	0	0	0	0	0	0	0	15	9	Black
34	1	0	1	0	0	1	0	0	0	0	0	0	0	0	29	9	Black
34	1	0	1	0	1	1	0	0	0	0	0	0	0	0	23	6	Black
34	0	1	1	0	1	0	0	0	0	0	0	0	0	0	19	12	Black
34	0	0	0	0	0	0	0	0	0	0	0	0	0	0	46	5	Black
34	0	0	0	0	1	1	0	0	0	0	0	0	0	0	22	12	Black
34	1	1	1	0	1	1	0	0	0	0	0	0	0	0	21	10	Asian
34	0	0	1	0	1	1	0	0	0	0	0	0	0	0	27	14	Unknown
34	0	0	1	0	0	0	0	0	0	0	0	0	0	0	29	21	Black
34	1	0	0	0	0	0	0	0	0	0	0	0	0	0	34	10	Asian
34	0	1	1	0	0	1	0	1	0	0	0	0	0	0	6	7	Black
34	1	1	0	0	1	1	0	0	0	0	0	0	0	0	85	25	Unknown
34	0	0	0	0	1	1	0	0	0	0	0	0	0	0	21	15	Black
34	1	0	0	1	1	1	0	0	0	0	1	0	0	0	22	15	Black
34	0	0	0	0	1	1	0	0	0	0	0	0	0	0	28	22	Unknown
34	1	0	0	0	0	0	0	0	0	0	0	0	0	0	35	23	Black
34	0	0	0	1	1	1	0	0	0	0	0	0	0	0	22	18	Black
34	1	0	0	0	0	0	0	0	0	0	0	0	0	0	28	24	Black
34	0	0	0	0	1	0	0	0	0	0	0	0	0	0	31	21	Black
34	0	0	1	0	1	1	0	0	0	0	0	0	0	0	15	7	Black
34	1	0	1	1	1	1	0	0	0	0	0	0	0	0	16	10	Black
34	0	0	0	0	1	1	0	0	0	0	0	0	0	0	29	23	Asian
34	1	0	0	0	1	1	0	0	0	0	0	0	0	0	22	12	Black
34	1	0	1	0	0	1	1	0	0	0	0	0	0	0	17	7	Black
34	1	0	0	0	1	1	0	0	0	0	1	0	0	0	22	6	Unknown
34	1	0	1	0	1	0	1	0	0	0	0	0	0	0	27	21	Black
34	0	1	1	0	1	0	0	0	0	0	0	0	0	0	9	9	Black
34	0	0	0	0	0	1	0	1	0	0	0	0	0	0	15	7	Asian
34	1	0	0	0	0	0	0	0	0	0	0	0	0	0	59	10	Unknown
34	1	0	0	0	0	0	0	0	0	0	0	0	0	0	19	6	Black
34	0	0	0	0	1	0	0	0	0	0	0	0	0	0	29	20	Black
35	0	0	0	1	1	1	1	0	0	0	0	0	0	0	29	21	Black
35	1	0	0	0	0	1	0	0	0	0	0	0	0	0	33	11	Black
35	0	0	0	0	0	0	0	0	0	0	0	0	0	0	23	14	Native American
35	0	0	0	1	1	0	0	0	0	0	0	0	0	0	28	22	Black
35	1	0	0	1	0	1	0	0	0	0	1	0	0	0	27	21	Unknown
35	1	1	0	0	1	1	0	0	0	0	0	0	0	0	20	14	Asian
35	0	0	0	0	1	0	0	0	0	0	0	0	0	0	15	11	Asian
35	0	1	0	0	1	0	0	0	0	0	0	0	1	0	47	32	Black
35	0	0	0	1	1	1	0	0	0	0	0	0	0	0	22	15	White
35	0	0	0	0	1	1	0	0	0	0	0	0	0	0	29	19	Black
35	1	0	1	0	1	0	0	0	0	0	0	0	0	0	24	20	Black
35	0	0	1	0	1	1	0	0	0	0	0	0	0	0	28	25	Black
35	0	0	0	1	1	1	0	0	0	0	0	0	0	0	15	10	Black
35	0	0	1	0	1	0	0	0	0	0	0	0	0	0	22	12	Black
35	1	0	0	0	0	1	0	0	0	0	0	0	0	0	29	37	Black
35	1	0	0	0	1	1	0	0	0	0	0	0	0	0	45	39	Black
35	1	0	0	0	0	0	0	0	0	0	0	0	0	0	38	30	Black
35	0	0	1	0	0	1	0	1	0	0	0	0	0	0	13	4	Asian
35	0	0	0	0	1	1	0	0	0	0	0	0	0	0	22	11	Asian
35	0	0	0	0	1	0	0	0	0	0	0	0	0	0	35	49	Black
35	0	0	0	0	1	1	0	0	0	0	0	0	0	0	15	5	Black
35	0	0	0	0	1	1	0	0	0	0	0	0	0	0	16	7	Black
35	1	0	0	1	1	0	0	0	0	0	0	0	0	0	22	13	Black
35	0	0	0	0	1	1	0	0	0	0	0	0	0	0	18	6	Asian
35	1	0	0	0	0	0	0	0	0	0	0	0	0	0	15	7	Black
35	0	0	1	0	1	1	1	0	0	0	0	0	0	1	27	11	Asian
35	1	0	0	1	0	0	0	0	0	0	0	0	0	0	19	7	White
35	0	0	0	0	0	1	0	0	0	0	0	0	0	0	22	19	White
35	1	1	1	0	1	1	0	0	0	0	0	0	0	0	36	28	Unknown
35	0	0	1	0	0	0	0	0	0	0	0	0	0	0	41	31	Black
35	0	0	1	0	1	0	0	0	0	0	0	0	0	0	17	8	Black
35	1	0	0	0	1	1	0	0	0	0	0	0	0	0	15	1	Black
35	0	0	0	0	1	1	0	0	0	0	0	0	0	0	21	12	Black
35	1	1	1	0	0	1	1	0	0	0	0	0	0	0	10	2	Unknown
35	0	0	0	0	1	0	0	0	0	0	0	0	0	0	33	24	Black
35	1	1	1	0	1	1	0	1	0	1	0	0	0	0	16	0	Black
35	0	0	1	0	1	1	0	0	0	1	0	0	0	0	22	9	Asian
35	0	0	0	0	1	1	0	0	0	0	0	0	0	0	15	8	Black
35	1	1	1	0	0	0	0	0	0	0	0	0	0	1	1	1	Black
35	1	0	1	0	1	1	0	0	0	0	1	1	0	0	37	29	Black
35	1	0	0	0	0	1	0	0	0	0	0	0	0	0	21	12	Asian
35	0	0	1	0	0	1	0	0	0	0	0	0	0	0	25	19	Unknown
36	0	0	0	1	1	0	0	0	0	0	0	0	0	0	30	16	Black
36	0	0	0	1	0	1	0	0	0	0	0	0	0	0	15	8	Black
36	1	1	1	1	0	0	0	1	0	0	0	0	0	0	5	4	Black
36	0	0	1	1	1	1	0	0	0	1	0	0	0	0	32	19	Unknown
36	0	1	1	0	0	1	0	0	0	0	0	0	0	0	18	10	Black
36	1	0	0	0	1	1	0	0	0	0	1	1	0	0	45	30	Black
36	0	0	0	0	1	1	0	1	0	0	0	0	0	0	22	15	Asian
36	0	0	0	1	0	1	0	0	0	0	0	0	0	0	44	20	Asian
36	1	1	1	1	0	1	0	1	0	0	0	0	0	0	6	1	Black
36	1	0	0	0	0	1	0	0	0	0	1	0	0	0	21	16	Unknown
36	0	0	1	0	1	1	0	0	0	0	0	0	0	0	22	8	Black
36	0	0	1	1	1	1	0	0	0	0	0	0	0	0	17	12	Black
36	0	0	1	1	1	1	0	0	0	0	0	0	0	0	22	11	Black
36	1	0	1	1	1	1	0	0	0	0	0	0	0	0	21	0	White
36	1	1	1	0	0	1	0	0	0	0	0	0	0	0	12	6	Black
36	0	0	1	0	1	1	0	1	0	0	0	0	0	0	22	15	Black
36	0	0	1	0	1	1	0	0	0	0	0	0	0	0	21	15	Black
36	0	0	1	1	1	1	0	0	0	0	0	0	0	0	28	14	Black
36	0	0	1	0	1	1	0	0	0	0	0	0	0	0	35	45	Black
36	0	0	0	0	1	1	0	0	0	0	0	0	0	0	39	33	Black
36	0	0	0	1	0	1	0	0	0	0	0	0	0	0	32	18	Unknown
36	1	0	1	1	1	1	0	0	0	0	0	0	0	0	20	12	White
36	0	0	1	0	1	0	0	0	0	0	0	0	0	0	23	16	White
36	0	0	1	1	0	1	0	0	0	0	0	0	0	0	35	27	Unknown
36	0	0	0	0	0	1	0	0	0	0	0	0	0	0	22	12	Black
36	0	0	0	1	1	1	0	1	0	0	0	0	0	0	15	14	Black
36	0	0	1	0	0	1	0	0	0	0	0	0	0	0	61	56	Black
36	0	0	0	1	0	1	0	0	0	0	0	0	0	0	24	9	Black
36	1	0	1	0	1	1	0	0	0	0	1	0	0	0	35	25	Black
36	1	0	1	0	0	0	1	0	0	0	0	0	0	0	18	8	Black
36	1	0	1	0	1	0	0	0	0	0	0	0	0	0	23	3	Black
36	1	0	0	0	0	1	0	0	1	0	0	0	0	0	33	2	Black
36	0	0	0	1	1	0	0	0	0	0	0	0	0	0	23	16	Black
36	1	0	1	0	1	1	0	0	0	0	0	0	0	0	22	7	Black
36	0	0	0	0	0	1	0	0	0	0	0	0	0	0	28	28	Black
37	0	0	0	0	0	1	0	0	0	0	0	0	1	0	22	12	Black
37	1	0	1	0	1	0	0	0	0	0	0	0	0	0	34	23	Black
37	0	0	0	1	1	1	0	0	0	0	0	0	0	0	22	12	Black
37	1	0	1	1	1	1	0	0	0	0	0	0	0	0	29	22	White
37	1	0	1	0	1	1	0	0	0	0	1	1	0	0	22	21	Black
37	0	1	0	0	1	1	0	0	0	1	0	0	0	0	21	19	Asian
37	1	0	1	1	1	1	0	0	0	0	0	0	0	0	82	76	Black
37	0	0	0	0	1	1	0	0	0	0	0	0	0	0	15	5	Black
37	0	1	1	0	1	0	0	0	0	0	0	0	0	0	8	3	Asian
37	0	0	1	0	1	1	0	0	0	0	0	0	0	0	18	6	Black
37	1	0	1	0	1	0	0	0	0	0	0	1	0	0	30	23	Black
37	0	0	0	0	1	1	0	0	0	0	0	0	0	0	22	20	Black
37	1	0	0	0	0	1	0	0	0	0	0	0	0	0	23	15	Black
37	1	0	1	0	1	1	0	0	0	0	0	0	0	0	22	16	Black
37	1	0	0	1	1	1	0	0	0	0	0	0	0	0	22	26	Black
37	0	1	1	0	1	0	0	0	0	0	0	0	1	0	14	1	Black
37	0	0	0	0	1	1	0	0	0	0	0	0	0	0	21	20	Black
37	0	0	1	0	1	1	0	0	0	0	0	0	0	0	20	9	Asian
37	0	0	0	0	1	1	0	0	0	0	0	0	0	0	22	10	Unknown
37	0	0	1	1	1	1	0	0	0	0	1	0	0	0	27	23	Black
37	0	0	1	0	1	1	0	1	0	0	0	0	0	0	30	22	Black
37	0	0	0	0	1	1	0	0	0	0	0	0	0	0	27	26	Black
37	0	0	0	0	0	0	0	0	0	0	0	0	0	0	22	6	White
37	1	0	0	0	0	1	0	0	0	0	0	0	0	0	19	14	Black
37	0	0	0	1	1	1	0	0	0	0	0	0	0	0	51	51	Black
37	0	1	1	1	1	0	0	0	0	0	0	0	0	0	7	1	Black
37	0	0	1	0	1	1	0	1	0	0	0	0	0	0	16	16	Black
37	0	1	1	0	0	1	0	0	0	0	0	0	0	0	18	3	White
37	1	0	0	0	0	0	0	0	0	0	0	0	0	0	29	16	Black
37	0	0	1	0	1	1	0	0	1	1	0	0	0	0	16	7	Asian
37	0	0	0	0	1	0	0	0	1	0	0	0	0	0	38	14	Black
37	0	0	1	0	1	1	0	0	0	0	0	0	0	0	33	31	Unknown
37	0	0	0	0	1	1	0	0	0	0	0	0	0	0	22	22	Black
37	0	0	0	0	0	0	0	1	0	1	0	0	0	0	15	3	Asian
37	0	0	1	0	1	1	0	0	0	0	0	0	0	0	24	17	White
37	0	0	0	0	0	0	0	0	0	0	0	0	0	0	43	5	Black
37	0	0	1	0	0	1	0	0	0	0	0	0	0	0	22	15	White
37	1	0	0	0	0	1	0	0	0	0	0	0	0	0	17	10	Black
37	1	0	0	0	0	1	0	0	0	0	1	0	0	0	17	7	Asian
37	0	0	0	0	1	1	0	0	0	0	0	0	0	0	15	6	Black
37	0	0	1	0	1	1	0	0	0	0	0	0	0	0	22	14	Black
37	1	0	0	0	0	1	0	0	0	0	0	0	0	0	97	99	Unknown
37	0	0	0	0	1	0	0	0	0	0	0	0	0	0	17	12	Black
37	0	0	1	0	1	1	1	0	0	0	0	0	0	0	26	21	Black
37	0	0	1	0	1	1	0	1	0	1	0	0	0	0	34	25	White
37	1	0	1	0	1	1	0	0	0	0	0	0	0	0	33	24	Black
37	1	0	1	1	1	1	0	0	0	0	0	0	1	0	48	40	Black
37	1	0	0	0	0	0	0	0	0	0	0	0	0	0	23	16	Black
38	1	1	0	1	1	0	0	0	0	0	0	1	1	0	18	2	Black
38	0	0	1	0	0	0	0	0	0	0	0	0	0	0	3	0	Black
38	1	1	1	0	1	1	0	1	0	0	0	0	0	0	25	19	White
38	0	0	0	0	0	1	0	0	0	0	0	0	0	0	22	6	Black
38	0	0	0	1	0	0	0	0	0	0	0	0	0	0	23	20	Black
38	0	0	0	0	0	1	0	0	0	0	0	0	0	0	55	52	Unknown
38	0	0	0	0	0	1	0	0	0	1	0	0	0	0	30	24	Black
38	0	0	0	0	1	1	0	0	0	0	0	0	0	0	15	8	Black
38	0	1	0	0	1	1	0	0	0	0	0	0	0	0	11	3	Black
38	1	0	0	0	1	1	0	0	0	0	0	0	0	0	18	13	Black
38	1	0	1	0	0	1	0	1	0	0	0	0	0	0	58	12	Unknown
38	0	0	0	1	1	1	0	0	0	0	0	0	0	0	54	43	Black
38	0	0	1	0	1	1	0	0	0	0	0	0	0	0	9	2	Unknown
38	1	0	0	0	1	1	0	0	0	0	0	0	0	0	35	23	Unknown
38	0	0	0	0	0	0	0	0	0	0	0	0	0	0	22	16	Black
38	0	0	1	0	0	0	0	0	0	0	0	0	0	0	26	15	Black
38	0	0	0	0	1	1	0	0	0	0	0	0	0	0	19	17	Black
38	0	0	1	0	1	1	0	0	0	0	0	0	0	0	22	20	Asian
38	0	0	1	0	0	1	0	0	0	0	0	0	0	0	24	24	Asian
38	0	0	0	0	1	1	0	0	0	0	0	0	0	0	22	11	Black
38	0	0	0	0	0	1	0	0	0	0	0	0	0	0	22	12	Unknown
38	0	0	1	0	1	1	0	0	0	0	0	0	0	0	22	12	Black
38	0	0	0	0	1	1	0	1	0	0	0	0	0	0	17	7	Black
38	0	1	0	0	1	1	0	0	0	0	0	0	0	0	9	6	Black
38	0	1	1	0	1	1	0	0	0	0	0	0	0	0	21	10	Black
38	1	0	0	1	0	1	0	0	0	0	0	0	0	0	26	2	Black
38	1	1	1	0	0	0	0	0	0	1	1	0	0	0	30	27	Black
38	0	0	0	0	0	1	0	0	0	0	0	0	0	0	44	37	White
38	0	0	0	0	1	1	0	0	0	1	0	0	0	0	22	16	Black
38	0	0	0	0	1	1	0	0	0	0	0	0	0	0	24	15	Asian
38	1	0	1	0	1	1	0	0	0	0	0	0	0	0	21	7	Black
38	0	0	0	0	0	1	0	0	0	0	0	0	0	0	22	11	Black
38	0	0	0	0	0	1	0	0	0	0	0	0	0	0	23	15	Asian
38	0	0	0	1	1	1	0	0	0	0	0	0	0	0	21	12	Black
38	0	0	1	0	1	0	0	0	0	0	0	0	0	0	22	14	Black
38	0	0	0	0	1	1	0	0	0	0	0	0	0	0	25	14	Black
38	1	0	1	0	0	0	0	0	0	0	0	0	0	0	6	4	Black
38	0	0	0	0	0	1	0	0	0	0	0	0	0	0	26	25	Unknown
38	0	0	0	1	1	1	0	0	0	0	0	0	0	0	22	17	Black
38	0	0	1	1	1	1	0	0	0	0	0	0	0	0	21	7	Asian
38	0	0	0	0	0	0	0	1	0	1	0	0	0	0	23	13	Black
38	0	0	0	0	0	0	0	0	0	0	0	0	0	0	22	12	Black
38	1	0	1	0	0	1	0	0	0	0	1	0	0	0	16	15	Black
38	1	0	1	0	1	0	0	0	0	0	0	0	0	0	15	16	Black
38	0	0	0	0	0	0	0	0	0	0	0	0	0	0	26	25	Black
38	0	0	0	0	0	0	0	1	0	0	0	0	0	0	21	13	Black
38	0	0	1	0	1	0	0	0	0	0	0	0	0	0	15	7	Black
38	0	0	0	1	1	0	0	0	0	0	0	0	0	0	8	1	Black
38	0	0	0	0	1	1	0	0	0	0	0	0	0	0	27	19	Black
38	1	0	0	0	0	1	0	0	0	0	0	0	0	0	39	12	Black
38	0	0	1	1	0	1	0	0	0	0	0	0	0	0	21	13	Black
38	0	1	0	0	0	1	0	0	0	0	0	0	0	0	12	6	Asian
38	1	0	1	0	1	0	0	0	0	0	0	0	0	0	24	15	Black
39	0	0	0	0	0	1	0	0	0	0	0	0	0	0	23	15	Unknown
39	1	0	0	1	1	1	0	1	0	1	0	0	0	0	22	2	Black
39	0	0	0	0	0	0	0	0	0	0	0	0	0	0	34	7	Black
39	1	0	1	0	1	1	0	0	0	0	0	0	0	0	27	15	Black
39	0	1	0	0	0	0	0	0	0	0	0	0	0	0	1	0	Unknown
39	1	0	0	0	0	1	0	0	0	1	0	0	0	0	26	19	Black
39	0	1	1	0	0	1	0	1	1	0	0	0	0	0	4	4	Black
39	0	0	1	0	1	1	0	0	0	0	0	0	0	0	21	16	Asian
39	0	0	0	0	0	1	0	0	0	0	0	0	0	0	52	8	Black
39	0	0	1	0	0	0	0	0	0	0	0	0	0	0	22	22	Black
39	1	0	0	0	0	1	0	0	0	0	1	0	0	0	21	4	Black
39	1	0	0	1	1	1	0	0	0	0	0	0	1	0	22	13	Black
39	0	0	0	0	1	1	0	0	0	0	0	0	0	0	15	6	Black
39	0	0	1	0	0	1	0	1	1	0	0	0	0	0	33	31	White
39	0	0	0	0	0	1	0	0	0	0	0	0	0	0	27	18	Black
39	1	0	0	0	0	0	0	0	0	0	1	0	0	0	24	3	Black
39	0	0	0	0	1	1	0	0	0	0	0	0	0	0	23	15	Black
39	0	0	0	0	1	1	0	0	0	1	0	0	0	0	44	22	Black
39	1	0	0	0	1	1	0	0	0	0	0	0	0	0	17	6	White
39	0	0	0	0	0	1	0	0	0	0	0	0	0	0	27	17	Black
39	1	0	0	0	1	1	0	0	1	0	0	0	0	0	26	19	Black
39	0	0	0	1	1	0	0	0	0	0	0	0	0	0	22	17	Unknown
39	0	0	0	0	1	0	0	0	0	0	0	0	0	0	34	25	Black
39	1	1	1	0	1	1	0	0	0	0	0	0	1	0	12	7	Asian
39	1	0	0	1	1	1	0	0	0	1	0	0	0	0	26	16	Asian
39	0	0	0	0	1	0	0	0	0	0	0	0	0	0	31	18	Black
39	0	0	0	0	0	0	0	0	0	0	0	0	0	0	34	30	Asian
39	1	0	0	0	1	1	0	0	0	0	0	0	0	0	32	26	Black
39	1	0	1	0	0	0	0	0	0	0	0	0	0	0	3	2	Asian
39	0	0	0	0	0	1	0	0	0	0	0	0	0	0	33	15	Black
39	1	0	0	0	0	0	0	0	0	0	0	0	0	0	33	7	Black
39	1	0	1	0	0	0	0	0	0	0	0	0	0	0	21	19	Black
39	1	1	0	0	1	0	0	0	0	0	1	1	0	0	17	13	Black
39	0	0	1	1	1	1	0	0	0	0	0	0	0	0	37	28	Black
39	1	0	0	1	1	0	0	0	0	0	0	0	0	0	16	12	Black
39	0	1	1	0	1	1	0	0	0	0	0	0	0	0	9	1	Black
39	0	0	1	0	1	1	0	0	0	0	0	0	0	0	27	23	Unknown
39	0	0	1	0	1	1	0	0	0	0	0	0	0	0	36	31	Unknown
39	0	0	0	0	1	1	0	0	0	0	0	0	0	0	35	25	White
39	1	0	0	0	1	1	0	0	0	0	0	0	0	0	22	12	Unknown
39	0	0	0	0	1	0	0	0	0	0	0	0	0	0	25	18	Black
39	0	0	0	0	1	1	0	0	0	0	0	0	0	0	22	17	Asian
39	1	0	1	0	0	1	0	0	0	0	0	0	0	0	26	19	Black
39	0	0	1	0	1	1	0	1	0	1	0	0	0	0	24	15	Black
39	0	1	0	0	1	1	0	0	0	0	0	0	0	0	12	2	Black
39	0	0	0	0	1	1	0	0	0	0	0	0	0	0	40	30	Asian
39	0	0	1	0	0	1	0	0	0	0	0	0	0	0	18	11	Black
39	0	0	0	0	0	0	0	0	0	0	0	0	0	0	22	8	Black
39	0	0	1	0	0	1	0	0	0	0	0	0	0	0	7	5	Black
39	0	1	0	0	1	1	0	0	0	0	0	0	0	0	18	13	Asian
39	0	0	0	1	0	1	0	0	0	0	0	0	0	0	22	10	White
39	0	0	1	0	0	0	1	1	0	1	0	0	0	0	32	10	Black
39	1	0	1	0	1	1	0	0	0	0	0	0	0	0	15	3	White
39	0	0	1	0	1	1	0	0	0	0	0	0	0	0	29	27	Black
39	0	0	0	0	0	1	0	0	0	0	0	0	0	0	33	27	Unknown
39	0	0	0	0	1	1	0	0	0	0	0	0	0	0	38	31	Black
39	0	0	1	0	1	1	0	0	0	0	0	0	0	0	19	13	Black
39	0	0	1	0	1	0	0	0	0	0	0	0	0	0	19	6	Black
40	1	0	0	0	0	1	0	0	0	0	0	0	0	0	15	12	Black
40	0	1	1	0	0	1	0	0	0	0	0	0	0	0	6	3	Black
40	1	1	1	0	0	0	0	0	1	0	0	0	0	0	33	27	Black
40	1	0	0	0	0	1	0	0	0	0	0	0	0	0	33	28	Black
40	0	0	0	0	1	1	0	0	0	0	0	0	0	0	21	8	Asian
40	1	0	1	0	0	1	0	0	0	0	0	0	1	0	4	1	Black
40	1	0	1	0	0	1	0	0	0	0	0	0	0	0	22	10	Black
40	0	1	0	0	1	1	0	0	0	0	0	0	0	0	18	12	Black
40	0	0	1	1	1	1	0	0	0	0	0	0	0	0	22	10	Black
40	1	0	0	0	0	1	0	0	0	0	0	0	0	0	15	12	Black
40	0	0	0	0	1	0	0	0	0	0	0	0	0	0	21	16	Black
40	1	0	0	0	1	1	0	0	0	0	0	0	0	0	22	4	Black
40	0	0	0	0	0	0	0	0	0	0	0	0	0	0	17	9	Black
40	1	0	0	0	0	1	0	0	0	0	0	0	0	0	20	16	Asian
40	0	0	0	0	0	0	0	0	0	0	0	0	0	0	21	21	Black
40	1	1	0	1	1	1	0	0	0	1	0	0	0	0	27	16	Black
40	0	0	1	0	0	0	0	1	0	1	0	0	0	0	21	17	Black
40	1	0	0	0	1	0	1	0	0	0	0	0	0	0	35	30	White
40	0	0	1	0	0	1	0	0	0	0	0	0	0	0	36	9	Black
40	0	0	0	0	0	1	0	0	0	0	0	0	0	0	28	21	White
40	0	0	0	0	1	1	0	0	0	0	0	0	0	0	20	15	Black
40	0	0	1	0	1	1	1	0	0	0	0	0	0	0	20	11	Black
40	1	1	0	0	1	1	0	0	0	0	0	0	0	0	12	0	Black
40	0	0	0	0	0	1	0	0	0	0	0	0	0	0	35	30	Black
40	0	1	0	0	1	1	0	1	0	0	0	0	0	0	17	9	Black
40	0	0	1	0	1	0	0	0	0	0	0	0	0	0	22	20	Black
40	1	0	1	1	1	1	1	0	0	0	0	0	0	0	29	26	Black
40	0	0	0	0	0	1	0	0	0	0	0	0	0	0	31	14	White
40	0	0	0	0	0	1	0	1	0	1	0	0	1	0	22	10	Asian
40	1	0	0	0	0	1	0	0	0	0	0	0	0	0	18	17	Asian
40	1	0	0	0	1	1	0	0	0	0	0	0	0	0	24	23	Black
40	0	0	1	0	1	1	0	1	0	0	0	0	0	0	40	28	White
40	0	0	0	0	1	1	0	0	0	0	0	0	0	0	22	12	Black
40	1	0	0	1	1	1	0	0	0	0	0	0	0	0	26	19	Black
40	0	0	1	0	1	1	0	0	0	0	0	0	0	0	15	13	Black
40	0	0	0	0	0	1	0	0	0	0	0	0	0	0	24	19	Asian
40	1	0	1	0	1	1	0	0	0	0	0	0	0	0	22	9	Asian
40	0	0	0	0	0	1	0	0	0	0	0	0	0	0	21	16	Black
40	1	0	1	0	1	1	1	0	0	0	0	0	0	0	23	19	Unknown
40	0	0	1	0	1	0	0	0	0	1	0	0	0	0	40	33	Unknown
40	0	0	0	0	0	0	0	0	0	0	0	0	0	0	42	45	Black
40	0	0	1	0	0	1	0	1	0	0	0	0	0	0	33	25	White
40	1	1	1	1	1	1	0	0	0	0	0	0	0	0	23	16	Black
40	0	0	0	1	1	0	0	0	0	0	0	0	0	0	23	16	White
40	0	0	0	0	1	0	0	1	0	0	0	0	0	0	45	37	Black
40	0	0	0	0	1	0	0	1	0	0	0	0	0	0	38	26	Black
40	1	0	1	0	0	0	0	1	0	1	0	0	0	0	22	14	Black
40	0	0	1	0	1	1	1	0	0	0	0	0	0	0	22	4	Unknown
40	0	0	0	0	1	1	0	0	0	0	0	0	0	0	36	23	Asian
40	0	1	1	0	1	1	0	0	0	0	0	0	0	0	19	8	Asian
40	1	0	0	0	0	0	0	0	0	0	0	0	0	0	17	14	Asian
40	1	0	1	0	0	1	0	0	0	0	0	0	0	0	19	5	Black
40	0	0	0	0	1	1	0	0	0	0	0	0	0	0	15	12	Black
40	0	0	0	0	0	1	0	0	0	0	0	0	0	0	22	19	Black
40	0	0	0	0	1	1	0	0	0	0	0	0	0	0	17	13	Black
40	0	0	0	0	0	0	0	0	0	0	0	0	0	0	30	13	Black
41	0	0	0	0	0	1	0	0	0	0	0	0	0	0	33	13	Black
41	1	0	1	1	1	1	0	0	0	0	0	0	0	0	67	3	Black
41	0	0	0	1	0	1	0	0	0	0	0	0	0	0	19	18	Asian
41	1	0	0	0	1	1	0	0	0	0	0	0	0	0	29	22	Unknown
41	1	0	0	1	1	1	1	0	0	0	0	0	0	0	35	28	Black
41	1	0	1	0	0	1	0	0	0	0	0	0	0	0	30	23	Asian
41	0	0	0	1	1	1	0	1	0	0	0	0	0	0	24	17	Black
41	0	0	0	0	0	1	0	0	0	0	0	0	0	0	17	12	Black
41	1	0	1	0	1	1	0	0	0	0	0	0	0	0	15	5	Black
41	0	0	1	0	0	1	0	1	0	0	0	0	0	0	23	3	Asian
41	0	0	0	0	0	1	0	0	0	0	0	0	0	0	28	23	Black
41	1	0	0	0	1	1	0	0	0	0	0	0	0	0	16	6	Asian
41	1	1	1	0	1	1	0	0	0	0	0	0	0	0	8	1	Asian
41	0	0	1	1	1	1	0	0	0	1	0	0	0	0	17	12	Black
41	0	0	1	1	0	1	0	0	0	0	0	0	0	0	17	1	Black
41	0	0	0	1	1	1	0	0	1	0	0	0	0	0	22	16	Black
41	1	0	1	0	1	1	0	1	0	0	0	0	0	0	22	10	Black
41	0	0	1	1	1	1	0	0	0	0	0	0	0	0	20	12	Black
41	0	0	0	0	1	0	0	0	0	0	0	0	0	0	15	6	Black
41	0	0	0	0	1	1	0	0	0	0	0	0	0	0	20	12	Black
41	0	0	1	0	0	1	1	0	0	0	0	0	0	0	28	20	Unknown
41	1	0	0	0	0	1	0	0	0	0	0	0	1	0	22	6	Black
41	0	0	0	0	1	1	0	0	0	0	0	0	0	0	26	14	Black
41	0	0	0	0	0	0	0	0	0	0	0	0	0	0	25	16	Unknown
41	1	1	0	0	0	1	0	0	0	0	0	0	0	0	17	4	White
41	1	1	0	0	0	1	0	0	0	0	0	0	0	0	14	6	Black
41	1	0	1	1	1	1	0	0	0	0	0	0	0	0	21	16	Black
41	1	0	0	0	0	0	0	0	0	0	0	0	0	0	21	62	Black
41	1	0	0	1	1	1	0	0	0	0	0	0	0	0	35	21	White
41	0	0	0	0	1	1	0	0	0	0	0	0	0	0	21	12	Black
41	1	0	0	0	1	1	0	0	0	0	0	0	0	0	21	20	Black
41	0	0	0	0	1	0	0	0	0	0	0	0	0	0	25	20	Unknown
41	0	0	1	0	1	1	0	0	0	0	0	0	0	0	30	22	Black
41	0	0	0	0	0	0	0	0	0	0	0	0	0	0	31	40	Unknown
41	0	0	0	1	1	1	1	0	0	0	0	0	0	0	22	3	Black
41	0	0	0	0	0	0	0	0	0	0	0	0	0	0	21	20	Black
41	1	0	1	0	1	1	0	0	0	0	0	0	0	0	20	14	Black
41	0	0	0	0	0	0	0	0	0	0	0	0	0	0	20	7	Black
41	0	0	1	1	1	1	0	0	0	0	0	0	0	0	20	12	Asian
41	0	1	1	1	1	1	0	0	0	0	0	0	0	0	33	24	Asian
42	0	0	0	0	0	1	0	0	0	0	0	0	1	0	27	27	Black
42	1	0	0	0	0	0	0	0	0	0	0	0	0	0	46	1	Black
42	0	0	0	0	1	1	0	0	0	1	0	0	0	0	15	6	Asian
42	0	0	0	1	1	0	0	0	0	0	0	0	0	0	43	35	Unknown
42	0	0	0	0	0	0	0	0	0	0	0	0	0	0	15	43	Black
42	1	0	1	1	1	1	0	0	0	0	0	0	0	0	15	3	Black
42	1	0	0	0	1	1	0	0	0	0	0	0	0	0	23	15	Unknown
42	1	0	0	0	0	1	0	0	1	0	0	0	0	0	16	11	Black
42	0	0	1	0	0	1	0	0	0	0	0	0	0	0	22	18	Black
42	0	0	1	0	1	1	0	1	0	0	0	0	0	0	24	16	Black
42	0	0	0	0	1	1	0	0	0	0	0	0	0	0	24	6	Black
42	1	0	1	0	0	0	0	0	0	0	0	0	0	0	57	34	Unknown
42	0	0	1	0	1	1	0	0	0	0	0	0	0	0	22	11	Black
42	1	0	0	1	0	1	0	1	0	0	0	0	0	0	25	18	Black
42	0	0	0	0	0	1	0	0	0	0	0	0	0	0	37	39	Asian
42	0	1	0	0	0	1	0	0	0	0	0	0	0	0	15	11	Black
42	1	0	0	0	1	1	0	0	0	0	0	0	0	0	3	0	Black
42	1	1	1	0	0	1	0	0	1	1	0	0	0	0	32	8	Black
42	1	1	1	0	1	1	0	0	0	1	0	0	1	0	14	6	Black
42	0	0	1	1	1	1	0	0	0	0	0	0	0	0	28	24	Black
42	1	0	0	0	0	0	0	0	0	0	0	0	0	0	21	6	Black
42	0	0	0	1	1	1	0	0	0	0	0	0	0	0	22	20	Black
42	0	0	0	0	0	0	0	0	0	0	0	0	0	0	22	7	Black
42	0	0	0	1	0	1	0	0	0	0	0	0	0	0	31	18	Unknown
42	1	0	0	0	1	0	0	0	0	0	0	0	0	0	23	16	Black
42	0	0	0	0	1	0	0	0	0	0	0	0	0	0	17	3	Black
42	1	0	1	0	1	1	1	0	0	0	0	0	0	0	52	46	Black
42	0	0	1	0	1	1	0	0	0	0	0	0	0	0	22	17	Unknown
42	1	1	0	0	1	0	1	0	1	0	0	0	0	0	19	4	Asian
42	1	0	0	0	1	1	0	0	0	0	0	0	0	0	56	48	Unknown
42	1	0	0	1	1	0	0	0	0	0	0	0	0	0	22	14	Unknown
42	1	0	0	1	1	1	0	0	0	0	0	0	0	0	32	25	Black
42	0	0	1	0	1	0	0	0	0	0	0	0	0	0	35	27	Black
42	0	1	0	1	1	1	0	0	0	0	0	0	0	0	19	16	Asian
42	1	1	0	0	1	0	0	0	1	0	0	0	1	0	12	5	Black
43	0	1	1	0	1	1	0	0	1	0	0	0	0	0	14	7	Black
43	1	1	1	0	0	1	0	0	0	0	0	0	0	0	12	4	Black
43	0	0	0	0	0	1	0	0	0	0	0	0	0	0	35	21	Black
43	0	1	1	0	1	1	0	0	0	0	0	0	0	0	30	27	Black
43	1	0	0	0	1	1	0	0	0	0	0	0	0	0	22	12	Black
43	0	0	0	0	1	1	0	0	0	0	0	0	0	0	22	14	Unknown
43	0	0	0	1	0	1	0	0	0	0	0	0	0	0	19	12	White
43	1	0	0	0	0	0	0	0	0	0	0	0	0	0	22	5	Black
43	1	1	1	0	1	0	0	1	1	1	0	0	0	0	16	16	Black
43	1	1	0	0	0	0	0	0	0	0	0	0	0	0	11	6	Asian
43	1	1	1	0	0	0	1	0	0	0	0	0	0	0	20	17	White
43	0	0	0	1	1	0	0	0	0	0	0	0	0	0	47	1	Black
43	0	0	0	0	1	0	0	0	0	0	0	0	0	0	25	15	Black
43	0	0	1	0	1	1	0	0	0	0	0	0	0	0	24	18	Asian
43	0	0	1	0	1	1	0	1	0	0	0	0	0	0	40	32	Black
43	1	0	0	0	0	0	0	0	0	0	0	0	0	0	24	40	Unknown
43	0	0	0	0	1	1	0	0	0	0	0	0	0	0	24	14	White
43	1	0	1	0	1	1	0	1	0	0	0	0	0	0	24	9	Black
43	0	0	1	0	1	1	0	1	0	0	0	0	0	0	32	27	White
43	1	0	1	0	1	1	0	0	0	0	0	0	0	0	58	42	Unknown
43	1	1	1	0	1	1	1	0	0	0	0	0	0	0	1	0	Unknown
43	1	0	0	0	1	0	0	0	0	0	0	0	0	0	24	19	Black
43	0	0	0	0	1	1	0	0	0	0	0	0	0	0	20	14	White
43	0	0	1	1	1	1	0	0	0	0	0	0	0	0	23	17	Unknown
43	0	1	1	0	0	0	0	0	0	0	0	0	0	0	10	4	Black
43	0	0	0	0	1	1	0	0	0	0	0	0	0	0	22	14	White
43	0	0	1	0	1	1	0	0	0	0	0	0	0	0	18	11	Black
43	0	0	0	0	1	1	0	1	0	0	0	0	0	0	18	12	Black
43	1	0	1	0	0	0	0	0	0	0	0	0	0	0	22	4	White
43	0	1	1	0	1	1	0	1	0	0	0	0	0	0	10	3	Unknown
43	0	0	0	0	0	0	0	0	0	0	0	0	0	0	22	20	Black
43	0	0	0	0	1	1	0	0	0	0	0	0	0	0	17	8	White
43	0	0	0	0	1	1	0	0	0	0	0	0	0	0	46	44	Unknown
43	0	0	1	0	1	0	0	0	0	0	0	0	0	0	17	9	Black
43	0	1	0	0	1	1	0	0	0	0	0	0	0	0	15	7	Black
43	0	0	1	0	1	1	0	0	0	0	0	0	0	0	32	18	Unknown
43	1	0	0	0	0	1	0	1	0	1	0	0	0	0	15	7	Black
43	0	0	1	0	1	1	0	0	0	0	0	0	0	0	22	21	White
43	1	0	1	0	1	1	0	0	0	1	0	0	0	0	16	13	White
43	0	0	0	0	1	1	0	0	0	0	0	0	0	0	30	14	Black
43	1	0	0	0	0	1	0	0	0	0	0	0	0	0	30	21	White
43	1	0	0	0	1	1	0	0	0	0	0	0	0	0	22	12	Black
43	0	0	0	0	1	1	0	1	0	0	0	0	0	0	29	22	Black
43	0	0	0	1	1	0	0	0	0	1	0	0	0	0	22	13	Unknown
43	1	0	1	1	1	1	0	1	0	0	0	0	0	0	21	16	Black
43	0	0	1	0	0	1	0	0	0	0	0	0	0	0	9	0	Black
43	0	0	0	0	0	0	0	1	0	0	0	0	0	0	20	12	Black
43	0	0	0	0	0	1	0	0	0	0	0	0	0	0	22	13	Black
44	1	0	0	0	1	0	0	0	0	0	0	0	0	0	24	15	Asian
44	0	0	0	0	1	1	0	0	0	0	0	0	0	0	40	31	Black
44	0	0	0	0	1	0	0	0	0	0	0	0	0	0	21	12	Black
44	1	1	1	0	0	0	0	0	0	1	0	0	0	0	5	3	Black
44	0	0	0	0	1	1	0	0	0	0	0	0	0	0	22	15	Black
44	0	0	0	0	1	0	0	0	0	0	0	0	0	0	17	3	Black
44	0	0	1	1	1	1	0	0	0	0	0	0	0	0	43	32	Black
44	0	0	0	0	1	1	0	0	0	0	0	0	0	0	10	7	Black
44	0	0	0	0	0	1	0	0	0	0	0	0	0	0	18	16	Black
44	1	0	1	0	1	1	0	0	0	0	0	0	0	0	17	17	Black
44	0	0	0	0	1	0	0	0	0	0	0	0	0	0	25	13	White
44	0	0	0	0	1	1	0	0	0	0	0	0	0	0	22	12	Black
44	0	1	0	0	0	0	0	0	0	0	0	0	0	0	20	17	Black
44	0	0	1	0	0	1	0	0	0	0	0	0	0	0	31	26	Asian
44	1	0	1	0	0	1	1	1	0	0	0	0	0	0	22	14	Black
44	0	0	0	0	0	0	0	0	0	0	0	0	0	0	40	20	Black
44	1	0	1	1	1	1	0	0	0	0	0	0	0	0	42	30	Black
44	0	0	1	0	0	1	0	0	0	0	0	0	1	0	18	17	Black
44	1	0	0	0	0	1	0	0	0	0	0	0	0	0	15	4	White
44	0	0	0	0	1	1	0	0	0	0	0	0	0	1	44	36	White
44	0	1	1	0	1	1	0	0	0	1	0	0	0	0	18	9	Black
44	0	0	0	0	1	0	0	0	0	0	0	0	0	0	20	12	Black
44	0	0	0	1	0	0	0	0	0	0	0	0	0	0	31	28	Black
44	0	0	0	0	1	1	0	1	0	0	0	0	0	0	19	6	White
44	1	0	0	0	1	1	0	1	0	0	0	0	0	0	30	16	Black
44	1	0	1	0	0	1	0	0	0	0	0	0	0	0	18	11	Black
44	0	0	0	1	1	1	0	0	0	0	0	0	0	0	22	12	White
44	0	0	1	0	1	1	0	0	0	0	0	0	0	0	32	26	Black
44	1	1	0	0	0	0	1	0	0	0	0	0	0	0	3	3	White
44	0	0	0	0	0	1	0	0	0	0	0	0	0	0	15	6	Black
44	1	0	1	1	1	1	0	0	0	0	0	0	0	0	22	16	White
44	0	0	1	0	1	1	0	0	0	0	0	0	0	0	22	16	Black
44	0	0	1	1	1	1	0	0	0	0	0	0	0	0	23	21	Black
44	1	0	0	0	1	0	0	0	0	0	0	0	0	0	10	10	Black
44	1	0	1	0	1	1	1	0	0	0	0	0	0	0	17	16	Black
44	0	0	0	0	0	0	0	0	0	0	0	0	0	0	15	12	Black
44	1	0	1	1	1	1	1	0	0	0	0	0	0	0	25	19	Black
44	0	1	1	0	0	0	0	0	0	0	0	0	0	0	0	1	Black
44	0	0	0	0	1	1	0	0	0	0	0	0	0	0	22	13	White
44	0	0	1	0	0	0	0	1	0	1	0	0	0	0	17	16	White
44	1	0	0	0	1	0	0	0	0	1	0	0	0	0	32	28	Black
44	0	0	1	0	1	1	0	1	0	1	0	0	0	0	37	28	Unknown
44	1	0	0	0	1	1	0	0	0	0	0	0	0	0	22	7	Black
44	1	1	0	0	0	1	0	0	0	1	0	0	0	0	12	1	Black
44	0	0	1	0	1	0	0	0	0	0	0	0	0	0	19	10	Black
44	0	0	1	0	1	1	0	0	0	0	0	0	0	0	50	13	Asian
44	0	0	0	0	1	0	0	0	0	0	0	0	0	0	22	6	Black
44	0	0	0	0	1	0	0	0	0	0	0	0	0	0	22	17	Black
44	1	0	1	0	0	1	0	0	0	0	0	0	0	0	22	21	Unknown
44	0	1	1	0	1	1	0	0	0	0	0	0	0	0	9	6	Black
45	1	0	0	0	1	1	0	0	0	0	0	0	0	0	21	17	White
45	0	0	0	0	1	0	0	0	0	0	0	0	0	0	24	15	Asian
45	0	0	0	0	0	1	0	0	0	0	0	0	0	0	30	22	Unknown
45	1	0	0	0	1	1	0	0	0	1	0	0	1	1	40	13	Black
45	1	0	0	0	0	0	0	1	0	1	0	0	0	0	27	26	Black
45	1	0	1	0	1	1	0	0	0	0	0	0	0	0	21	16	Black
45	0	0	0	1	0	0	0	0	0	0	0	0	0	0	23	1	Black
45	0	0	0	0	1	0	0	0	0	0	0	0	0	0	22	13	Black
45	1	1	0	0	1	1	0	1	1	0	1	0	0	0	33	31	Black
45	0	1	0	0	1	0	0	0	0	0	0	0	0	0	16	17	Asian
45	0	0	0	0	0	1	0	0	0	0	0	0	0	0	21	16	Black
45	0	0	0	0	1	1	0	0	0	0	0	0	0	0	25	8	Asian
45	0	0	0	0	1	1	0	0	0	1	0	0	0	0	22	16	Black
45	0	0	1	0	1	1	0	0	0	0	0	0	0	0	38	25	Black
45	0	0	0	1	1	1	0	0	0	0	0	0	0	0	27	7	Black
45	0	0	0	0	0	1	0	0	0	0	0	0	0	0	26	25	Unknown
45	0	1	0	0	0	0	0	0	0	0	0	0	0	0	0	2	Asian
45	0	0	0	0	1	0	0	0	0	0	0	0	0	0	22	17	Black
45	1	0	1	0	1	1	0	0	0	0	0	0	0	0	33	21	Black
45	0	0	0	0	1	1	0	0	0	0	0	0	0	0	9	3	Black
45	1	0	1	0	0	1	0	0	0	1	0	0	0	0	28	26	Unknown
45	0	0	0	1	1	0	0	0	0	0	0	0	0	0	29	20	Black
45	0	1	0	1	0	1	0	0	0	0	0	0	0	0	7	2	White
45	0	0	1	0	1	0	0	0	0	0	0	0	0	0	19	16	Black
45	0	0	0	0	0	1	0	0	0	0	0	0	0	0	17	6	Black
45	1	0	0	0	1	1	0	0	0	0	0	0	0	0	17	8	Black
45	1	0	0	1	1	1	0	0	0	0	0	0	0	0	20	4	White
45	0	0	1	0	0	1	0	1	0	0	0	0	0	0	15	5	Asian
45	0	0	0	0	1	1	0	0	0	1	0	0	0	0	15	6	Black
45	1	0	1	0	1	0	0	0	1	0	0	0	1	0	10	9	Asian
45	1	0	0	0	1	1	0	0	0	0	0	0	0	0	22	15	Black
45	1	0	1	0	1	1	0	0	0	0	0	0	0	0	33	23	White
45	0	0	0	0	0	1	0	1	0	0	0	0	0	0	26	25	Black
45	1	0	0	0	1	0	0	0	1	0	0	0	0	0	27	3	Black
45	1	0	1	0	1	1	0	0	0	0	0	0	0	0	22	16	Asian
45	1	0	1	0	0	0	0	0	0	0	0	0	0	0	22	5	Unknown
45	0	0	1	0	1	1	0	0	0	0	0	0	0	0	31	14	Black
45	1	1	0	0	0	0	0	0	0	0	0	0	0	0	6	1	Asian
45	0	0	1	1	0	1	0	0	0	0	0	0	0	0	22	15	Black
46	0	0	1	0	1	1	0	0	0	0	0	0	0	0	99	92	Unknown
46	0	0	1	0	1	1	0	1	0	0	0	0	0	0	57	49	Unknown
46	0	0	0	0	1	1	0	0	0	0	0	0	0	0	38	25	Black
46	1	0	0	0	0	1	0	0	0	0	0	0	0	0	15	13	Black
46	0	0	0	0	0	0	0	0	0	1	0	0	0	0	58	0	Asian
46	0	0	0	0	1	0	0	0	0	0	0	0	0	0	53	44	Unknown
46	0	0	1	0	1	1	0	0	0	0	0	0	0	0	29	20	Black
46	1	0	0	0	0	0	0	0	0	1	0	0	0	0	30	22	White
46	1	0	0	0	0	0	0	0	0	0	0	0	0	0	48	37	Black
46	0	0	0	0	1	0	0	0	0	0	0	0	0	0	54	49	Black
46	1	0	1	0	1	0	0	1	0	0	0	0	0	0	15	15	Black
46	0	0	1	1	0	0	0	0	0	0	0	0	0	0	15	4	Black
46	0	0	0	0	1	1	0	0	0	0	0	0	1	1	14	5	Black
46	0	0	1	0	0	1	0	0	0	0	0	0	0	0	25	16	Black
46	0	1	1	1	1	1	0	0	0	0	0	0	0	0	4	0	Black
46	1	0	0	0	0	1	0	0	0	0	0	0	0	0	37	22	Asian
46	1	0	1	1	1	1	0	0	0	0	0	0	0	0	15	10	Black
46	0	0	1	0	1	1	0	0	0	0	0	0	0	0	15	5	Black
46	0	0	0	0	0	1	0	0	0	0	0	0	0	0	30	25	Asian
46	0	0	0	0	0	1	0	1	0	1	0	0	0	0	29	19	Black
46	0	0	1	0	0	1	1	0	0	0	0	0	1	0	26	21	White
46	0	0	1	0	1	1	0	0	0	0	0	0	0	0	26	19	Black
46	1	0	0	0	1	1	0	0	0	0	0	0	0	0	27	10	Black
46	1	1	1	0	0	0	0	1	0	1	0	0	0	0	7	5	Unknown
46	0	0	0	0	0	1	0	0	0	0	0	0	0	0	21	18	Black
46	1	0	0	0	1	1	0	0	0	0	0	0	0	0	35	17	Black
46	0	0	1	1	0	1	0	1	0	0	0	0	0	0	33	28	Unknown
46	0	0	0	1	1	1	0	0	0	0	0	0	0	0	22	12	Asian
46	1	0	0	0	1	0	0	0	0	0	0	0	0	0	34	27	Black
46	1	0	0	0	1	0	0	1	0	1	0	0	0	0	23	16	Black
46	1	0	0	0	1	1	0	0	0	0	0	0	0	0	25	0	Asian
46	0	0	1	0	0	1	0	0	0	0	0	0	0	0	20	18	Black
46	1	0	0	0	0	1	0	0	0	0	0	0	0	0	27	22	Unknown
46	0	0	1	0	0	1	0	0	0	0	0	0	0	0	16	3	White
46	0	0	0	1	1	0	0	0	0	0	0	0	0	0	6	1	Black
46	1	0	1	0	0	0	0	0	0	0	0	0	0	0	22	10	Asian
46	1	0	0	1	1	1	0	0	0	0	0	0	0	0	19	14	White
46	0	0	1	1	1	1	0	0	0	0	0	0	0	0	18	9	Black
46	0	0	0	0	1	0	0	0	0	0	0	0	0	0	23	14	Black
46	0	0	0	0	0	0	0	0	0	0	0	0	0	0	18	14	Black
46	0	0	1	0	1	1	0	0	0	0	0	0	0	0	25	21	Black
46	0	1	0	0	1	0	0	0	0	0	0	0	0	0	11	0	Asian
46	0	0	1	0	1	1	0	0	0	0	0	0	0	0	17	5	Black
46	0	0	0	0	0	1	0	0	0	0	0	0	0	0	19	14	Asian
46	1	0	1	0	1	0	0	0	0	0	0	0	0	0	32	26	Black
46	0	0	0	0	1	1	0	0	0	0	0	0	0	0	22	11	Asian
46	0	0	0	0	0	0	0	1	0	0	0	0	0	0	22	13	Black
46	0	0	1	0	1	0	0	0	0	0	0	0	0	0	14	6	Asian
46	0	0	1	0	0	0	0	1	0	1	0	0	0	0	22	16	White
46	1	0	1	0	1	1	0	0	0	0	0	0	0	0	18	5	Black
46	1	0	0	0	0	0	0	0	0	0	0	0	0	0	15	2	Asian
46	0	0	1	0	1	1	0	0	0	1	0	0	0	0	7	4	Black
46	0	0	1	1	1	0	0	0	0	0	0	0	0	0	20	8	Black
46	0	0	0	0	1	1	0	0	0	0	0	0	0	0	17	10	Black
46	0	0	0	1	1	0	0	0	0	0	0	0	0	0	22	11	Black
47	0	1	0	0	1	1	0	0	0	0	0	0	0	0	33	23	Black
47	0	0	0	0	0	0	1	0	0	0	0	0	0	0	13	67	White
47	0	1	0	0	0	0	0	0	0	0	0	0	0	0	13	10	Black
47	0	0	0	0	1	0	0	0	0	0	0	0	0	0	21	13	Unknown
47	0	0	0	0	0	1	0	0	0	0	0	0	0	0	18	14	Black
47	0	1	1	0	1	1	0	1	0	0	0	0	0	0	13	1	Black
47	0	0	0	0	1	1	0	0	0	0	0	0	0	0	29	16	Unknown
47	0	0	0	0	1	1	0	1	0	0	0	0	0	0	22	11	White
47	0	1	0	0	0	1	0	0	0	0	0	0	0	0	24	23	Black
47	1	1	1	0	0	1	0	0	0	1	0	0	0	1	19	0	Black
47	0	0	1	1	0	0	0	1	0	1	0	0	0	0	17	6	Black
47	0	0	0	0	0	1	0	0	0	0	0	0	0	0	18	7	Black
47	0	0	1	0	1	1	0	0	0	0	0	0	0	0	22	12	White
47	0	0	0	0	1	1	0	0	0	0	0	0	0	0	18	10	Black
47	0	0	0	1	1	1	0	0	0	0	0	0	0	0	33	27	Black
47	0	0	0	0	1	0	0	0	0	0	0	0	0	0	22	14	Black
47	0	0	0	0	0	1	0	0	0	0	0	0	0	0	22	15	White
47	0	0	1	0	1	0	0	1	0	0	0	0	0	0	25	16	White
47	0	0	0	0	1	1	0	0	0	0	0	0	0	0	20	10	White
47	0	1	1	0	1	1	0	0	0	0	0	0	0	0	18	10	Black
47	0	0	0	0	1	0	0	0	0	0	0	0	0	0	22	6	Asian
47	0	0	0	0	0	1	0	0	0	0	0	0	0	0	20	8	Black
47	1	0	1	0	0	1	0	0	0	0	0	0	0	0	19	17	Black
47	0	0	0	0	1	1	0	0	0	0	0	0	0	0	22	10	Black
47	0	0	0	1	1	1	0	0	0	0	0	0	0	0	22	11	Black
47	1	1	1	0	0	1	0	0	0	1	0	0	0	0	24	5	Asian
47	0	0	0	1	1	1	0	1	0	0	0	0	0	0	16	7	White
47	1	0	1	0	0	1	0	0	0	0	0	0	1	1	32	29	Unknown
47	0	0	0	1	0	0	0	0	0	0	0	0	0	0	32	13	Unknown
47	0	1	1	0	1	1	0	0	0	0	0	0	0	0	2	0	Unknown
47	0	0	0	0	1	1	0	0	0	0	0	0	0	0	16	7	Black
47	0	1	1	0	0	1	0	0	0	0	0	0	0	0	12	6	Asian
47	1	0	0	0	0	0	0	0	0	0	0	0	0	0	21	10	Black
47	0	1	1	0	0	0	0	0	0	1	0	0	0	0	17	2	Black
47	0	1	1	0	1	0	0	0	0	0	0	0	0	0	17	12	Black
47	0	0	0	1	0	0	0	0	0	0	0	0	0	0	57	47	Black
47	0	0	0	0	1	1	0	0	0	0	0	0	0	0	22	9	White
47	0	0	0	0	1	1	0	0	0	0	0	0	0	0	36	25	White
47	1	0	1	0	1	1	0	0	0	0	0	0	0	0	39	30	Black
47	0	0	0	0	1	1	0	0	0	0	0	0	0	0	22	13	White
47	0	1	1	1	1	1	0	1	1	0	0	0	0	0	21	10	Black
47	1	0	1	0	1	0	0	1	0	1	0	0	0	0	9	4	Black
47	1	0	0	0	1	0	0	0	0	0	0	0	1	0	56	48	Black
47	1	1	1	0	1	1	0	0	0	0	0	0	0	0	12	4	White
47	0	0	0	1	1	0	0	0	0	0	0	0	0	0	25	25	Black
47	0	0	0	1	1	1	0	0	0	0	0	0	0	0	25	12	Black
47	0	0	0	0	1	1	0	0	0	0	0	0	0	0	25	15	Black
47	0	0	0	0	0	0	0	0	0	0	0	0	0	0	25	21	Unknown
47	0	0	1	0	1	1	0	0	0	0	0	0	0	0	24	18	Asian
47	1	0	0	0	0	1	0	0	0	0	0	0	0	0	60	16	Unknown
47	1	0	0	0	0	0	0	0	0	0	0	0	0	0	25	15	Black
47	1	0	1	1	0	1	0	1	0	0	0	0	0	0	25	19	White
47	1	0	1	0	0	1	1	1	0	0	0	0	0	0	52	17	Black
47	1	0	0	1	1	1	0	1	0	0	0	0	0	0	22	14	Black
47	0	1	0	0	0	1	0	0	0	0	0	0	0	0	9	6	Black
47	1	0	1	1	1	1	0	0	0	0	0	0	0	0	27	9	Black
47	1	0	1	0	1	1	0	0	0	1	0	0	0	0	22	16	Asian
47	1	0	1	0	1	1	0	0	0	1	0	0	0	0	22	16	Black
47	1	0	0	0	1	1	0	0	0	0	0	0	0	0	43	35	Unknown
47	0	0	0	1	1	1	0	0	0	0	0	0	0	0	28	21	Black
47	0	0	0	0	1	1	0	0	0	0	0	0	0	0	18	5	Asian
47	0	0	0	0	1	1	0	0	0	0	0	0	0	0	18	4	Black
47	1	0	0	0	1	1	0	0	0	0	0	0	0	0	40	25	White
47	0	1	1	0	1	1	0	0	0	0	0	0	0	0	9	2	Black
47	0	1	0	0	1	1	0	0	0	0	0	0	0	0	19	10	Black
47	0	0	1	0	1	1	0	0	0	0	0	0	0	0	15	10	Black
47	0	1	0	0	0	1	0	0	0	1	0	0	0	0	22	12	Black
48	0	0	0	1	0	1	0	1	0	1	0	0	0	0	45	15	Asian
48	1	0	0	0	1	1	0	0	0	0	0	0	0	0	21	12	Black
48	0	0	1	0	1	1	0	0	0	0	0	0	0	0	21	15	Black
48	1	0	0	0	0	0	0	0	0	0	0	0	0	0	15	10	White
48	1	1	0	0	0	1	0	0	0	0	0	0	0	0	24	24	Black
48	0	0	0	0	1	1	0	0	0	0	0	0	0	0	22	16	Black
48	0	0	1	0	0	0	0	0	0	0	0	0	0	0	37	36	White
48	0	1	1	0	0	1	0	0	0	0	0	0	0	0	27	16	White
48	0	0	0	0	1	1	0	0	0	1	0	0	0	0	32	22	Asian
48	0	0	0	0	1	1	0	0	0	0	0	0	0	0	25	16	Black
48	0	0	0	0	1	1	0	0	0	0	0	0	0	0	22	13	Black
48	1	0	1	0	1	1	0	0	0	0	0	0	0	0	28	24	Black
48	0	0	0	0	0	1	0	0	0	0	0	0	0	0	34	5	Black
48	1	0	0	1	1	1	0	1	0	0	0	0	0	0	24	17	Unknown
48	0	0	0	0	1	1	0	0	0	0	0	0	0	0	19	12	Black
48	0	1	0	0	1	1	0	0	0	0	0	0	0	0	73	39	Unknown
48	0	0	1	1	0	1	0	0	0	0	0	0	0	0	25	24	Asian
48	0	0	1	0	1	1	0	0	0	0	0	0	0	0	29	21	Black
48	0	0	1	0	1	1	0	0	0	1	0	0	0	0	25	18	Black
48	0	0	1	0	1	0	0	0	0	0	0	0	0	0	27	18	Black
48	0	0	0	0	1	0	0	0	0	0	0	0	0	0	27	24	Unknown
48	0	0	1	1	1	1	0	0	0	0	0	0	0	0	12	5	Black
48	0	0	0	0	1	0	0	0	0	0	0	0	0	0	19	11	White
48	0	1	1	0	1	1	0	0	0	0	0	0	0	0	19	13	Asian
48	0	0	1	1	1	1	0	0	0	1	0	0	0	0	32	23	Asian
48	0	0	0	0	0	1	0	0	0	0	0	0	0	0	19	15	Black
48	1	0	0	0	1	1	0	0	0	0	0	0	0	0	22	15	Black
48	1	0	0	0	1	1	0	0	0	0	0	0	0	0	33	22	Unknown
48	0	0	0	0	0	1	0	0	0	0	0	0	0	0	22	12	Black
48	0	0	1	1	1	1	0	0	0	0	0	0	0	0	16	6	Asian
48	1	0	0	0	0	1	0	0	0	0	0	0	0	0	15	10	Black
48	1	0	1	0	1	0	0	0	0	0	0	0	0	0	22	14	Black
48	0	0	1	0	1	1	0	0	0	0	0	0	0	0	3	0	Asian
48	0	0	0	0	0	1	0	0	0	0	0	0	0	0	40	35	Black
48	0	0	0	0	1	1	0	0	0	0	0	0	0	0	36	36	Black
48	1	0	0	0	1	0	0	0	1	0	0	0	0	0	22	19	Black
48	0	0	0	0	1	1	0	1	0	0	0	0	0	0	20	8	Black
48	0	0	0	0	1	1	0	0	0	0	0	0	0	0	22	20	Black
48	1	0	0	0	0	0	0	0	0	0	0	0	0	0	23	3	Black
48	1	0	1	0	0	1	0	1	0	0	0	0	0	0	30	23	Asian
48	0	0	1	0	1	1	0	0	0	1	0	0	0	0	16	15	Black
48	1	0	0	0	1	1	0	0	0	0	0	0	0	0	41	29	Unknown
48	0	0	1	0	1	1	0	0	0	0	0	0	0	0	12	3	Black
48	0	0	0	1	1	0	0	0	1	0	0	0	0	0	22	14	Black
48	0	1	0	0	1	1	0	0	0	0	0	0	0	0	21	16	White
48	0	0	0	0	1	1	0	1	0	1	0	0	0	0	22	13	Black
48	0	0	0	1	0	0	0	0	0	0	0	0	0	0	18	5	Black
48	0	0	0	0	0	1	0	0	0	0	0	0	0	0	18	13	Black
48	0	0	0	0	0	1	0	0	1	0	0	0	0	0	42	39	Black
48	0	0	0	0	1	1	0	0	0	0	0	0	0	0	22	5	Black
48	1	0	0	0	0	1	0	0	0	0	0	0	0	0	54	1	White
48	0	0	1	0	0	1	0	0	0	0	0	0	0	0	17	16	Black
48	1	1	1	0	0	0	0	0	1	0	0	0	0	0	3	2	Black
48	1	0	0	0	1	1	0	0	0	0	0	0	0	0	30	28	White
48	0	0	0	0	1	1	0	0	0	0	0	0	0	0	22	17	Asian
48	0	0	0	0	1	1	0	0	0	0	0	0	0	0	22	10	Asian
49	0	0	0	0	1	0	0	0	0	0	0	0	0	0	22	10	Asian
49	0	0	0	0	1	0	0	0	0	0	0	0	0	0	21	14	Black
49	0	0	1	0	0	1	0	0	0	0	0	0	0	0	33	30	Black
49	0	0	1	0	1	1	0	0	0	0	0	0	0	0	22	15	Black
49	0	0	1	0	1	1	0	0	0	0	0	0	0	0	35	26	Unknown
49	0	1	1	1	0	1	0	0	0	0	0	0	0	0	22	21	Black
49	1	0	1	0	0	1	0	0	0	0	0	0	0	0	15	12	Asian
49	0	0	0	0	1	1	0	0	0	0	0	0	0	0	29	22	White
49	0	0	0	0	1	0	0	0	0	0	0	0	0	0	15	5	Black
49	0	0	0	1	1	1	0	0	0	0	0	0	0	0	20	0	Black
49	0	0	0	0	0	0	0	1	0	0	0	0	0	0	24	14	Black
49	1	0	1	0	0	1	0	0	0	0	0	0	0	0	16	10	Black
49	0	0	0	0	1	1	0	0	0	0	0	0	0	0	54	44	Unknown
49	0	0	0	0	1	1	0	0	0	0	0	0	0	0	25	22	Black
49	0	0	1	0	1	1	0	0	0	0	0	0	0	0	29	23	Black
49	0	0	0	0	1	1	0	0	0	0	0	0	0	0	24	15	Black
49	1	0	1	0	1	1	0	0	0	0	0	0	0	0	16	4	Asian
49	1	0	0	0	0	0	0	0	0	0	0	0	0	0	24	15	Black
49	0	0	0	0	1	1	0	0	0	0	0	0	0	0	16	7	Black
49	0	0	0	0	1	1	0	0	0	0	0	0	0	0	22	14	Unknown
49	0	0	1	0	1	1	0	1	0	0	0	0	0	0	32	22	Black
49	0	1	1	0	1	1	0	0	0	0	0	0	0	0	18	3	Black
49	0	0	0	0	0	0	0	1	0	0	0	0	0	0	53	46	Black
49	0	0	0	0	1	0	0	0	0	0	0	0	0	0	21	25	Asian
49	0	0	1	0	0	1	0	1	0	0	0	0	0	0	20	9	Black
49	0	0	0	1	1	1	0	0	0	0	0	0	0	0	22	16	White
49	0	0	1	0	1	1	0	0	0	0	0	0	0	0	21	18	Black
49	0	0	1	0	1	1	0	0	0	0	0	0	0	0	17	11	Black
49	1	0	1	0	1	1	0	0	0	0	0	0	0	0	22	19	Asian
49	0	0	0	0	0	1	0	0	0	0	0	0	0	0	22	12	Black
49	0	1	1	1	1	1	0	1	0	0	0	0	0	0	5	0	Unknown
49	1	1	1	0	0	0	0	0	0	0	0	0	0	0	8	8	White
49	0	0	1	1	1	1	1	0	0	0	0	0	0	0	27	21	Unknown
49	0	0	0	1	1	1	0	0	0	0	0	0	0	0	31	22	Black
49	0	0	0	0	0	0	0	0	0	0	0	0	0	0	22	17	Black
49	0	0	1	1	1	1	0	0	0	0	0	0	0	0	22	12	Black
49	0	0	1	0	1	1	0	0	0	0	0	0	0	0	34	81	Black
49	0	0	1	0	1	1	0	1	0	0	0	0	0	0	35	23	Black
49	0	0	1	0	1	1	0	0	0	0	0	0	0	0	17	7	Asian
49	0	0	0	1	1	0	0	0	0	1	0	0	0	0	98	4	Black
49	1	0	1	0	1	1	0	0	0	0	0	0	0	0	26	22	Black
49	0	0	0	0	1	1	0	0	0	0	0	0	0	0	26	23	Asian
49	0	0	1	0	1	1	0	1	0	0	0	0	0	0	22	14	Black
49	0	0	0	0	1	1	0	0	0	0	0	0	0	0	26	17	White
49	0	0	0	0	1	1	0	0	0	0	0	0	0	0	27	20	Black
49	0	0	0	0	1	1	0	0	0	0	0	0	0	0	31	16	Black
49	0	1	0	0	1	0	0	0	0	0	0	0	0	0	16	13	Asian
49	0	1	0	0	1	1	0	0	1	1	0	0	0	0	8	0	Black
49	0	0	1	0	1	1	0	0	0	0	0	0	0	0	22	13	Black
50	1	0	1	0	0	1	0	0	0	0	0	0	0	0	10	4	Black
50	0	0	0	0	0	0	0	0	0	0	0	0	0	0	104	0	Black
50	1	0	0	0	0	0	0	0	0	1	0	0	0	0	15	6	Black
50	0	0	0	0	1	1	0	0	0	0	0	0	0	0	24	15	Black
50	0	0	0	0	0	1	0	0	0	0	0	0	0	0	63	51	Black
50	0	0	0	0	1	1	0	0	0	0	0	0	0	0	39	36	Black
50	0	0	0	0	0	0	0	0	0	0	0	0	0	0	24	24	Asian
50	1	0	0	0	0	0	0	0	0	0	0	0	0	0	42	5	Black
50	0	0	1	0	1	1	0	0	0	0	0	0	0	0	23	19	Black
50	0	0	1	0	0	0	0	0	0	0	0	0	0	0	22	19	Unknown
50	1	1	0	0	0	1	0	0	0	0	0	0	0	0	22	12	Black
50	0	0	0	0	1	1	0	0	0	0	0	0	0	0	22	13	White
50	0	0	0	0	1	0	0	0	0	0	0	0	0	0	26	18	Black
50	1	0	1	0	1	0	0	0	0	0	0	0	0	0	21	17	Asian
50	0	0	0	0	1	1	0	0	0	0	0	0	0	0	15	8	Black
50	0	0	1	0	1	1	0	0	0	1	0	0	0	0	46	39	Unknown
50	0	0	1	0	1	1	0	1	0	0	0	0	0	0	39	30	Black
50	0	0	1	0	1	0	0	0	0	0	0	0	0	0	14	5	Black
50	0	1	0	0	1	1	0	0	0	0	0	0	0	0	11	10	Unknown
50	1	0	0	0	1	1	0	0	0	0	0	0	0	0	94	91	Unknown
50	0	0	0	0	1	1	0	0	0	0	0	0	0	0	22	14	Black
50	0	0	0	0	1	1	0	1	0	0	0	0	0	0	32	25	Unknown
50	1	1	0	0	1	1	0	0	0	0	0	0	0	0	21	11	Black
50	0	0	0	0	1	1	0	0	0	0	0	0	0	0	27	17	Black
50	0	1	0	0	1	1	0	0	0	0	0	0	0	0	16	6	Unknown
50	0	0	1	0	1	1	0	0	0	0	0	0	0	0	24	16	Black
50	0	0	0	0	1	1	0	0	0	0	0	0	0	0	18	8	Black
50	0	0	1	0	1	1	0	0	0	1	0	0	0	0	37	29	Black
50	1	0	1	0	0	1	0	0	0	0	0	0	0	0	26	16	White
50	0	0	1	0	0	1	0	0	0	0	0	0	0	0	22	12	Black
50	0	0	1	0	1	0	0	0	0	0	0	0	0	0	21	18	Black
50	0	0	0	0	0	1	0	0	0	0	0	0	1	0	15	9	Black
50	1	0	1	0	1	0	0	0	0	0	0	0	0	0	24	22	White
50	0	0	0	0	1	1	0	0	0	0	0	0	0	0	22	12	White
50	0	0	0	0	1	1	0	0	0	0	0	0	0	0	26	18	Black
50	0	0	1	0	1	1	0	1	0	0	0	0	0	0	22	9	Black
50	0	0	1	0	1	1	0	0	0	0	0	0	0	0	23	10	Black
50	1	0	0	0	0	1	0	1	0	0	0	0	0	0	18	10	Black
50	0	0	0	0	1	1	0	0	0	1	0	0	0	0	22	15	Black
50	0	0	1	0	1	1	0	0	0	0	0	0	0	0	32	22	Asian
50	0	1	1	0	1	1	0	0	0	0	0	0	0	0	12	3	Black
50	0	0	0	0	1	0	0	0	0	0	0	0	0	0	15	7	Black
50	0	0	0	0	0	1	0	1	0	0	0	0	0	0	22	11	Black
50	1	0	1	0	1	0	0	1	0	1	0	0	0	0	15	6	Black
50	0	0	1	0	1	1	0	0	0	1	0	0	0	0	22	14	Black
50	1	0	0	1	1	1	1	0	0	0	0	0	0	0	29	18	Black
50	0	0	0	0	0	0	0	0	0	0	0	0	0	0	2	2	Black
50	0	0	1	0	0	1	0	0	0	0	0	0	0	0	35	29	Black
50	0	1	1	0	1	0	0	0	0	0	0	0	0	0	9	4	Black
50	0	0	0	1	1	1	0	0	0	0	0	0	0	0	70	16	Unknown
51	0	0	1	0	1	1	0	0	0	0	0	0	0	0	39	28	White
51	0	0	0	0	1	1	0	1	0	1	0	0	0	0	23	22	White
51	0	0	1	1	1	1	0	0	0	0	0	0	0	0	24	12	Asian
51	1	0	1	0	1	0	0	0	1	0	0	0	0	0	20	23	Black
51	1	1	0	1	0	1	0	0	0	0	0	0	0	0	5	7	Black
51	0	0	0	0	1	1	0	0	0	0	0	0	0	0	29	24	Asian
51	0	0	1	0	0	1	0	0	0	0	0	0	0	0	21	13	Black
51	0	0	1	0	1	1	0	0	0	0	0	0	0	0	15	9	Black
51	1	0	0	0	0	0	0	0	0	0	0	0	0	0	26	21	Black
51	1	1	0	0	0	0	0	0	0	0	0	0	0	0	6	5	Black
51	0	1	1	0	1	1	0	0	0	0	0	0	0	0	24	10	Asian
51	0	0	0	0	0	1	0	1	0	0	0	0	0	0	33	24	Black
51	1	0	0	0	1	1	0	0	1	0	0	0	0	0	21	21	Black
51	1	0	1	0	0	1	0	0	0	0	0	0	1	0	72	19	Black
51	1	0	0	0	1	0	0	0	0	0	0	0	1	0	35	35	White
51	1	0	0	0	1	1	0	0	0	0	0	0	0	0	50	9	Black
51	1	0	0	0	1	1	0	0	0	0	0	0	0	0	19	5	White
51	0	0	1	0	1	1	0	0	0	0	0	0	0	0	24	23	Black
51	1	0	1	0	0	1	0	1	0	0	0	0	0	0	22	3	Black
51	0	0	0	0	1	1	0	0	0	0	0	0	0	0	22	16	Unknown
51	0	0	0	1	1	1	0	0	0	0	0	0	0	0	21	8	Asian
51	1	0	1	0	1	1	0	1	0	1	0	0	0	0	25	15	Asian
51	0	0	0	0	0	0	0	0	0	0	0	0	0	0	20	14	Black
51	1	0	0	1	1	0	0	0	0	0	0	0	0	0	22	14	Asian
51	0	0	0	0	1	1	0	0	0	0	0	0	0	0	21	14	Asian
51	0	0	0	0	1	0	0	0	0	0	0	0	0	0	15	15	Black
51	0	0	1	0	1	1	0	0	0	0	0	0	0	0	21	17	Black
51	0	0	0	0	1	1	0	0	0	0	0	0	0	0	26	11	Black
51	0	0	0	0	1	0	0	0	0	0	0	0	0	0	32	22	Black
51	0	0	0	0	0	0	0	0	0	0	0	0	0	0	32	1	Black
51	0	1	0	0	0	0	0	0	1	1	0	0	0	0	30	6	Black
51	0	0	1	0	1	1	0	0	0	1	0	0	0	0	30	25	White
51	0	0	1	0	1	1	0	1	0	1	0	0	0	0	36	26	Black
51	1	0	1	0	1	1	0	0	0	0	0	0	0	0	26	23	Black
51	0	1	1	0	1	1	0	0	0	0	0	0	0	0	32	21	Asian
51	0	0	1	0	1	1	0	0	0	0	0	0	0	0	1	0	Unknown
51	1	0	0	0	0	0	0	0	0	0	0	0	0	0	22	22	Asian
51	0	0	0	1	1	1	0	0	0	0	0	0	0	0	21	15	Black
51	1	0	0	0	1	1	0	0	0	0	0	0	0	0	22	17	Black
51	0	0	1	1	1	1	0	0	0	0	0	0	0	0	26	20	Black
51	0	0	0	0	1	1	0	0	0	0	0	0	0	0	34	23	Black
51	0	0	0	0	1	1	0	0	0	0	0	0	0	0	22	11	Asian
51	1	0	0	0	1	0	0	0	0	1	0	0	0	0	16	6	White
51	0	0	0	1	0	1	0	0	0	0	0	0	0	0	26	10	Black
51	0	0	1	0	1	1	0	0	0	0	0	0	0	0	35	30	Black
51	0	0	0	0	1	1	0	1	0	0	0	0	0	0	30	27	Unknown
51	1	0	0	0	1	0	0	0	0	0	0	0	0	0	30	24	Asian
51	0	0	0	0	1	1	0	0	0	0	0	0	0	0	10	3	White
51	0	0	0	0	1	1	0	0	0	0	0	0	0	0	21	13	Black
51	1	0	1	0	1	0	0	0	0	0	0	0	0	0	17	11	Black
51	0	0	0	0	1	0	0	0	0	0	0	0	0	0	10	9	Black
52	0	1	1	0	1	1	0	0	0	0	0	0	0	0	22	14	Black
52	0	0	1	0	0	0	0	0	0	1	0	0	0	0	22	16	Black
52	0	1	1	0	1	1	0	0	0	0	0	0	0	0	9	3	Black
52	0	0	0	0	1	1	0	0	0	0	0	0	0	0	19	8	Black
52	1	1	0	1	1	1	1	1	1	0	0	0	0	0	33	23	Asian
52	0	0	0	1	1	0	0	0	0	0	0	0	0	0	22	9	White
52	0	0	0	0	1	0	0	0	0	0	0	0	0	0	22	15	Black
52	1	0	0	0	1	1	0	0	0	0	0	0	0	0	16	10	Black
52	0	0	1	0	1	1	0	0	0	0	0	0	0	0	26	14	Asian
52	1	0	1	0	0	1	0	0	0	0	0	0	0	0	22	16	Black
52	1	0	0	0	0	1	0	0	0	0	0	0	0	0	15	8	Black
52	0	0	0	0	0	1	0	0	0	0	0	0	0	0	22	11	Asian
52	1	0	1	0	0	1	1	0	0	0	0	0	0	0	6	2	Black
52	0	0	0	0	1	0	0	0	0	0	0	0	0	0	16	3	Black
52	1	0	0	0	1	1	0	0	0	0	0	0	0	0	29	23	Black
52	0	1	1	0	1	1	0	1	0	0	0	0	0	0	5	5	Black
52	0	0	1	0	1	1	0	0	0	0	0	0	0	0	26	21	Black
52	0	0	0	1	1	1	0	0	0	0	0	0	0	0	24	8	Black
52	1	0	0	1	0	0	0	0	0	0	0	0	0	0	22	15	Black
52	0	0	1	0	1	1	0	0	0	0	0	0	0	0	24	19	Asian
52	0	0	0	0	1	1	0	0	1	0	0	0	1	0	27	13	Black
52	0	0	1	0	1	1	0	0	0	1	0	0	0	0	22	13	Black
52	0	1	0	0	0	0	0	0	0	0	0	0	0	0	13	17	White
52	0	0	1	0	1	0	0	0	0	0	0	0	0	0	22	14	Black
52	0	0	1	0	0	0	0	0	0	0	0	0	0	0	18	9	Black
52	0	0	0	0	1	1	0	0	0	0	0	0	0	0	33	24	Unknown
52	0	0	1	0	1	1	0	0	0	0	0	0	0	0	22	10	White
52	0	0	1	0	0	1	0	0	0	0	0	0	0	0	15	8	Black
52	0	1	0	0	1	1	0	0	0	0	0	0	0	0	40	37	Unknown
52	0	0	0	1	1	1	0	0	0	0	0	0	0	0	16	7	Black
52	1	0	1	0	0	1	0	0	0	0	0	0	0	0	20	13	Black
52	1	0	0	1	0	0	0	1	0	0	0	0	0	0	25	11	Black
52	0	0	1	0	1	1	0	0	0	0	0	0	0	0	23	13	Black
52	0	0	1	0	0	0	0	1	0	1	0	0	0	0	29	20	Black
52	1	0	0	0	1	0	0	0	0	0	0	0	0	0	18	9	Black
52	1	1	1	0	1	0	0	0	0	0	0	0	0	0	24	22	Asian
52	1	0	0	0	1	0	0	0	0	0	0	0	0	0	18	5	Black
52	0	0	0	0	0	0	0	0	0	0	0	0	0	0	56	4	Black
52	0	1	1	0	0	1	0	1	0	0	0	0	0	0	38	32	Unknown
52	0	0	0	0	1	0	0	0	0	0	0	0	0	0	17	2	Black
52	0	1	1	0	0	0	0	1	1	1	0	0	0	0	7	3	Black
52	0	0	0	0	0	0	0	0	0	0	0	0	0	0	24	16	Black
52	0	1	1	0	0	0	0	1	0	0	0	0	0	0	1	1	Black
52	0	0	1	0	1	0	0	1	0	1	0	0	0	0	21	13	Black
52	0	0	0	0	0	1	0	0	0	1	0	0	0	0	30	22	White
52	1	0	1	1	1	0	0	0	0	0	0	0	0	0	42	41	Black
52	1	0	1	1	0	0	0	0	0	0	0	0	0	0	25	5	Black
52	0	0	1	1	1	1	0	0	0	0	0	0	0	0	22	16	White
52	0	0	0	0	0	1	0	1	0	0	0	0	0	0	30	22	Asian
52	0	0	0	0	1	0	0	0	0	0	0	0	0	0	15	4	Asian
52	1	0	1	1	1	1	0	1	0	0	0	0	0	0	22	14	Asian
52	0	1	1	0	1	1	0	0	0	0	0	0	0	0	19	9	Black
52	0	0	0	1	1	1	0	0	0	1	0	0	0	0	33	26	White
52	0	0	0	0	1	1	0	0	0	0	0	0	0	0	24	15	Asian
52	1	1	0	0	0	1	0	0	0	0	0	0	0	0	9	1	Asian
52	1	1	1	0	0	1	0	0	0	1	0	0	0	0	17	10	Black
52	0	0	1	0	1	1	0	0	0	0	0	0	0	0	31	20	Black
52	1	0	0	0	0	1	0	0	0	0	0	0	0	0	20	10	Black
52	0	0	0	0	1	1	0	1	0	0	0	0	0	0	22	14	Unknown
52	1	0	1	0	1	1	0	0	0	0	0	0	0	0	22	16	Asian
52	1	0	0	1	0	0	0	0	0	0	0	0	0	0	25	23	Black
52	1	0	1	0	0	1	0	1	0	0	0	0	0	0	15	7	White
53	0	0	0	0	1	1	0	0	0	0	0	0	0	0	52	48	Asian
53	1	0	0	1	1	1	0	1	0	1	0	0	0	0	20	11	Black
53	1	0	1	0	1	0	0	0	0	0	0	0	0	0	26	26	Asian
53	1	0	0	0	0	1	0	0	1	0	0	0	0	0	90	52	Black
53	1	0	0	0	1	1	0	0	0	0	0	0	0	0	18	5	Asian
53	1	0	0	0	0	0	0	0	1	1	0	0	0	0	7	2	Black
53	1	0	0	1	1	0	0	0	0	0	0	0	1	0	68	10	Unknown
53	1	0	0	1	1	1	0	0	0	0	0	0	0	0	27	15	Black
53	0	0	0	0	0	0	0	0	0	0	0	0	0	0	22	4	Black
53	0	0	0	0	0	0	0	0	1	1	0	0	0	0	18	18	Black
53	0	0	0	0	1	1	0	0	0	1	0	0	0	0	22	16	Black
53	1	0	1	0	1	1	0	1	0	1	0	0	0	0	22	15	Black
53	1	0	0	0	0	0	0	1	0	1	0	0	0	0	19	16	Black
53	0	0	0	0	1	1	0	0	0	0	0	0	0	0	22	19	Black
53	0	0	0	1	1	1	0	0	0	0	0	0	0	0	42	25	Black
53	1	0	1	1	1	1	0	0	0	0	0	0	0	0	9	4	Black
53	0	0	1	0	1	1	0	0	0	0	0	0	0	0	21	14	Black
53	0	0	0	0	0	1	0	0	0	0	0	0	0	0	31	9	Black
53	0	0	1	0	1	0	0	0	0	0	0	0	0	0	37	30	Unknown
53	0	1	0	0	1	0	0	1	0	0	0	0	0	0	9	2	Unknown
53	1	0	1	1	1	1	0	0	0	0	0	0	0	0	19	9	Black
53	0	0	1	0	1	1	0	0	0	0	0	0	0	0	32	24	White
53	0	0	0	0	1	0	0	0	0	0	0	0	0	0	24	16	Black
53	1	1	1	0	1	1	0	0	0	0	0	0	0	0	17	4	Black
53	0	0	0	0	0	0	0	0	0	0	0	0	0	0	46	50	Unknown
53	0	0	1	0	0	1	0	0	0	0	0	0	0	0	16	9	Black
53	0	0	1	0	0	1	0	1	1	1	0	0	0	0	33	23	Black
53	0	0	0	1	0	0	0	0	0	0	0	0	0	0	21	13	White
53	0	1	1	0	0	1	0	0	0	0	0	0	0	0	15	7	Black
53	0	0	0	0	1	1	0	1	0	1	0	0	0	0	22	10	Black
53	0	0	1	1	1	1	1	0	0	1	0	0	0	0	31	26	Unknown
53	1	0	1	0	1	1	0	0	0	0	0	0	0	0	15	12	Black
53	0	0	0	0	1	1	0	0	0	0	0	0	0	0	15	7	Asian
53	1	0	0	0	1	0	0	0	0	0	0	0	0	0	22	12	Unknown
53	1	0	0	0	0	0	0	0	0	0	0	0	0	0	42	29	Black
53	0	0	1	1	1	1	0	0	0	0	0	0	0	0	24	13	Unknown
53	1	0	1	1	1	0	0	0	0	1	0	0	0	0	34	32	Black
53	0	0	1	0	1	1	0	0	0	0	0	0	0	0	17	12	Asian
53	0	1	1	0	1	1	0	1	0	0	0	0	0	0	14	4	Black
53	0	0	0	0	0	1	0	0	0	1	0	0	0	0	23	14	Black
53	1	0	1	0	1	1	0	0	0	0	0	0	0	0	38	28	White
53	0	0	1	0	1	1	0	1	0	1	0	0	0	0	32	21	Unknown
53	0	0	0	1	1	1	0	0	0	0	0	0	0	0	19	9	Black
53	1	0	1	0	1	1	0	0	0	0	0	0	0	0	21	9	Black
53	0	0	0	0	0	0	0	0	0	0	0	0	0	0	22	9	Unknown
53	0	0	0	0	1	1	0	0	0	0	0	0	0	0	22	7	Black
53	0	0	0	1	1	0	0	0	0	0	0	0	0	0	38	28	Unknown
53	1	0	1	1	0	1	0	1	0	1	0	0	0	0	56	53	Unknown
53	0	1	1	1	1	1	0	0	0	0	0	0	0	0	30	20	Black
53	0	0	0	0	0	0	0	0	0	0	0	0	0	0	33	5	Unknown
53	0	0	0	0	0	1	0	0	0	0	0	0	0	0	59	12	Unknown
53	0	0	0	0	0	1	0	0	0	0	0	0	0	0	60	16	Unknown
53	1	1	1	0	0	0	0	0	0	1	0	0	0	0	32	25	Black
53	1	0	1	0	1	1	0	1	0	0	0	0	0	0	49	35	Unknown
53	0	1	1	0	0	1	0	0	0	0	0	0	0	0	24	13	Unknown
53	1	0	0	0	0	0	0	0	0	0	0	0	1	0	28	24	Unknown
53	1	0	0	0	1	1	0	0	0	1	0	0	0	0	16	6	Black
53	0	1	1	0	1	0	0	0	1	1	0	0	0	0	34	26	Black
53	1	0	0	0	1	1	0	1	0	0	0	0	0	0	22	16	Black
54	0	0	0	0	1	0	0	1	0	1	0	0	0	0	18	16	Asian
54	0	0	1	1	0	1	0	0	0	0	0	0	0	0	22	10	Black
54	0	1	1	0	1	1	0	1	0	0	0	0	0	0	35	17	Asian
54	0	0	0	0	1	1	0	1	0	0	0	0	0	0	22	9	Black
54	1	0	1	0	0	0	0	0	0	0	0	0	0	0	26	17	Unknown
54	0	0	0	1	1	1	0	0	0	1	0	0	0	0	89	6	Black
54	1	0	0	0	0	1	0	1	0	0	0	0	0	0	15	15	Black
54	1	0	0	0	1	1	0	0	0	0	0	0	0	0	22	12	Black
54	0	0	0	1	0	1	0	0	0	0	0	0	0	0	27	18	Asian
54	0	0	0	0	0	0	0	0	0	0	0	0	0	0	38	1	White
54	0	0	0	0	1	1	0	0	0	0	0	0	0	0	18	10	Black
54	0	0	1	0	0	1	0	0	0	0	0	0	1	0	14	9	Black
54	0	0	0	1	0	0	0	0	0	0	0	0	0	0	3	13	Asian
54	0	1	1	0	1	1	0	1	0	1	0	0	0	0	15	7	Unknown
54	1	0	1	0	1	0	0	0	0	0	0	0	0	0	24	10	Asian
54	0	0	0	0	0	1	0	0	0	0	0	0	0	0	23	18	Black
54	0	0	1	1	1	1	0	1	0	1	0	0	0	0	22	18	Black
54	0	0	0	0	1	1	0	1	0	0	0	0	0	0	20	7	Black
54	1	0	0	0	0	0	0	0	0	0	0	0	0	0	6	6	Black
54	1	1	0	1	1	1	0	0	0	0	0	0	0	0	9	2	Black
54	0	0	0	0	1	1	0	0	0	0	0	0	0	0	15	10	Black
54	1	1	1	0	0	0	0	0	0	0	0	0	0	0	5	0	Black
54	0	1	1	0	1	1	0	0	0	1	0	0	0	0	20	14	Black
54	0	0	0	0	1	1	0	0	0	0	0	0	0	0	22	11	White
54	0	0	1	0	1	1	0	0	0	1	0	0	0	0	34	25	Black
54	1	0	0	0	1	1	0	0	0	0	0	0	0	0	10	3	Black
54	1	0	1	0	1	1	0	1	0	1	0	0	0	0	32	23	Unknown
54	0	0	1	0	0	0	0	0	0	1	0	0	0	0	22	19	Black
54	0	0	1	0	1	0	0	0	0	0	0	0	0	0	19	12	Black
54	0	0	0	0	1	0	0	0	0	0	0	0	0	0	54	22	Black
54	0	0	0	0	0	0	0	0	0	0	0	0	0	0	22	7	Black
54	1	0	1	1	1	1	0	0	0	0	0	0	0	0	35	26	Black
54	0	1	1	1	0	1	0	0	0	0	0	0	0	0	3	0	Black
54	0	0	0	0	1	1	0	0	0	0	0	0	0	0	22	14	Black
54	0	1	0	0	0	1	0	1	0	1	0	0	0	0	45	28	Asian
54	0	0	1	0	1	0	0	0	0	0	0	0	0	0	22	19	Unknown
54	0	1	1	1	1	1	1	0	0	0	0	0	0	1	17	11	White
54	0	0	0	0	0	1	0	0	0	0	0	0	0	0	30	25	Black
54	0	0	0	0	1	1	0	0	0	0	0	0	0	0	21	14	Black
54	1	0	1	0	1	1	0	1	0	1	0	0	0	0	40	32	Black
54	0	0	1	0	1	1	0	0	0	0	0	0	0	0	22	12	Black
54	0	1	0	1	1	0	0	1	0	0	0	0	0	0	14	4	Black
54	0	1	0	0	1	0	0	0	0	0	0	0	0	1	36	29	Black
54	1	0	1	0	1	1	0	0	0	0	0	0	0	0	11	1	Black
54	0	1	0	1	1	1	0	0	0	0	0	0	0	0	38	29	Black
54	0	0	1	1	1	1	0	1	0	0	0	0	0	0	15	3	Black
54	0	0	1	1	1	0	0	0	0	0	0	0	0	0	9	23	Black
54	1	1	1	0	0	1	0	1	0	1	0	0	0	0	3	2	Black
54	1	0	1	1	1	1	0	0	0	0	0	0	0	0	36	21	Black
54	0	0	0	0	1	0	0	1	0	0	0	0	0	0	22	8	Asian
54	0	0	1	0	1	1	0	0	0	0	0	0	0	0	22	14	Black
54	0	0	0	0	1	1	0	0	0	0	0	0	0	0	43	35	Unknown
54	0	0	0	0	1	1	0	0	0	0	0	0	0	0	18	5	White
54	0	0	0	0	1	0	0	0	0	0	0	0	0	0	16	9	White
54	0	0	0	1	1	1	0	0	0	0	0	0	0	0	25	2	Black
54	0	0	0	0	1	0	0	0	1	0	0	0	1	0	50	3	Unknown
54	0	0	1	0	0	1	0	1	0	0	0	0	0	0	49	43	Unknown
54	0	0	1	1	1	1	0	0	0	0	0	0	0	0	33	23	Black
54	0	0	0	0	1	0	0	0	0	0	0	0	0	0	22	7	Black
54	0	1	0	0	1	1	0	0	0	0	0	0	1	0	38	24	Unknown
54	1	1	0	1	1	1	0	0	0	1	0	0	0	0	72	38	Black
54	0	0	0	0	1	0	0	1	0	1	0	0	0	0	17	13	White
54	0	1	0	1	0	0	0	0	0	0	0	0	0	0	86	0	Black
54	0	0	0	1	1	1	0	0	0	0	0	0	0	0	18	10	Black
54	1	0	0	1	1	1	0	0	0	0	0	0	0	0	21	13	White
55	0	0	0	0	1	1	0	0	0	1	0	0	0	0	22	7	White
55	1	0	0	0	0	0	0	0	0	0	0	0	0	0	22	22	Black
55	1	0	1	0	1	0	0	1	0	0	0	0	0	0	22	19	Asian
55	0	0	0	0	1	1	0	1	0	0	0	0	0	0	19	17	White
55	1	0	1	0	1	1	0	0	0	0	0	0	0	0	18	6	White
55	0	0	1	0	0	1	0	0	0	0	0	0	0	0	19	6	Black
55	0	0	0	0	0	1	0	0	0	0	0	0	0	0	32	27	White
55	0	0	1	0	0	1	0	1	0	1	0	0	0	0	15	10	White
55	1	0	0	0	1	1	0	0	0	0	0	0	0	0	27	19	Unknown
55	0	1	0	0	1	0	0	0	0	0	0	0	0	0	30	25	Black
55	0	0	0	0	1	0	0	0	0	0	0	0	0	0	22	13	Unknown
55	0	0	1	0	1	1	0	0	0	0	0	0	0	0	37	33	Unknown
55	0	1	1	0	0	1	0	0	0	0	0	0	0	0	5	1	Black
55	0	1	0	0	1	1	0	0	0	0	0	0	0	0	6	4	Black
55	1	0	0	0	1	0	0	0	0	0	0	0	0	0	36	22	Asian
55	0	1	1	0	1	1	0	1	0	1	0	0	0	0	13	9	Unknown
55	0	0	0	0	1	1	0	1	0	1	0	0	0	0	20	11	Black
55	0	0	0	1	1	1	0	1	0	0	0	0	0	0	18	9	Black
55	0	0	0	0	1	0	0	0	0	1	0	0	0	0	22	11	White
55	1	0	0	1	1	1	0	0	0	1	0	0	0	0	9	2	Black
55	0	0	1	0	1	1	0	0	0	0	0	0	0	0	25	25	Black
55	1	0	0	0	0	0	0	0	0	0	0	0	0	0	20	12	Black
55	1	1	1	0	1	1	0	0	0	1	0	0	0	0	18	4	Black
55	1	1	0	0	1	1	0	0	0	0	0	0	0	0	26	10	Black
55	0	1	1	0	0	1	0	0	0	1	0	0	0	0	37	27	Asian
55	1	0	0	0	0	0	0	0	0	0	0	0	0	0	15	4	Black
55	0	0	0	0	0	0	0	0	0	0	0	0	0	0	22	18	Asian
55	1	0	0	0	1	1	0	0	0	1	0	0	0	0	23	10	Asian
55	0	0	0	0	1	1	0	0	0	0	0	0	0	0	23	16	Unknown
55	1	0	0	0	0	0	0	0	0	0	0	0	0	0	15	6	Black
55	0	0	0	0	1	0	0	0	0	0	0	0	0	0	24	19	Black
55	0	0	0	1	1	0	0	1	0	1	0	0	0	0	31	17	White
55	0	1	1	0	1	1	0	0	0	0	0	0	0	0	32	9	Black
55	0	1	1	0	1	1	0	0	0	1	0	0	0	0	31	25	Black
55	0	0	1	0	0	0	0	0	0	0	0	0	0	0	16	5	Black
55	0	0	0	0	1	1	0	1	0	0	0	0	0	0	22	14	White
55	0	0	0	0	0	0	0	0	0	0	0	0	0	0	41	15	Black
55	1	0	0	0	1	1	0	1	0	1	0	0	0	0	19	7	Black
55	1	0	0	1	0	0	0	0	0	0	0	0	0	0	30	9	Black
55	1	0	0	0	0	1	0	0	0	0	0	0	0	0	24	13	Black
55	0	0	1	0	1	1	0	0	0	0	0	0	0	0	21	11	Black
55	0	0	0	0	0	1	0	0	0	0	0	0	0	0	24	21	Black
55	1	0	1	1	0	1	0	0	0	1	0	0	0	0	25	15	White
55	0	1	1	0	0	1	0	1	0	1	0	0	0	0	20	15	Asian
55	0	0	0	0	0	0	0	0	0	0	0	0	0	0	15	13	Black
55	1	0	1	0	0	0	1	1	0	0	0	0	0	0	22	18	Black
55	1	0	1	1	1	1	0	0	0	0	0	0	0	0	21	9	Black
55	1	0	1	0	0	1	0	0	0	0	0	0	0	0	52	20	White
55	0	0	0	0	1	1	0	0	0	0	0	0	0	0	25	14	Black
55	1	0	1	0	1	1	0	1	0	1	0	0	0	0	15	8	Black
55	0	0	0	0	1	1	0	0	0	0	0	0	0	0	22	22	Unknown
55	0	1	1	0	1	0	0	0	0	0	0	0	0	0	12	6	Black
55	0	0	0	0	0	1	0	0	0	0	0	0	0	0	15	7	Black
56	1	0	0	0	1	1	0	0	0	0	0	0	0	0	2	0	Unknown
56	0	0	1	0	1	1	0	0	0	1	0	0	0	0	36	36	Black
56	0	0	0	0	0	1	0	0	0	0	0	0	0	0	22	19	Black
56	0	1	1	0	1	1	0	0	0	0	0	0	0	0	23	10	White
56	1	1	0	0	1	1	0	0	0	0	0	0	0	0	7	2	Black
56	0	0	0	0	1	0	0	0	1	0	0	0	0	0	13	2	Black
56	1	0	0	1	1	1	0	0	0	0	0	0	1	0	28	13	Black
56	0	0	0	0	0	1	0	0	0	0	0	0	0	0	24	13	White
56	0	0	0	0	1	0	0	0	0	0	0	0	0	0	15	11	Black
56	1	1	1	0	0	0	0	0	0	1	0	0	0	0	17	12	Black
56	0	0	0	0	1	0	0	0	0	1	0	0	0	0	70	3	Black
56	0	0	0	0	1	1	0	0	0	0	0	0	0	0	23	17	Black
56	0	1	1	0	0	1	0	0	0	1	0	0	0	0	35	28	Black
56	1	0	1	0	1	0	0	0	0	1	0	0	0	0	50	52	Asian
56	0	0	0	1	0	1	0	0	0	0	0	0	0	0	22	13	Black
56	0	0	0	0	1	1	0	0	0	1	0	0	0	0	15	9	White
56	1	0	0	0	0	1	0	0	0	0	0	0	0	0	22	12	Unknown
56	1	0	0	0	0	1	0	0	1	0	0	0	1	0	40	32	Black
56	1	0	1	0	0	0	0	0	0	0	0	0	0	0	16	2	Black
56	0	0	0	0	1	1	0	0	0	1	0	0	0	0	29	21	Black
56	0	0	0	0	0	1	0	1	0	1	0	0	0	0	26	21	Unknown
56	1	0	0	0	1	1	0	0	0	0	0	0	0	0	19	12	Black
56	0	0	0	0	1	0	0	0	0	0	0	0	0	0	31	20	Unknown
56	1	0	1	0	1	0	0	0	0	0	0	0	0	0	35	35	Unknown
56	0	0	0	0	0	1	0	0	0	1	0	0	0	0	22	14	Black
56	0	0	1	0	0	1	0	0	0	0	0	0	0	0	22	22	Unknown
56	0	0	0	0	0	1	0	1	0	0	0	0	0	0	23	14	White
56	1	1	0	0	0	0	1	0	1	1	0	0	1	0	5	2	Black
56	0	1	1	0	0	1	0	0	0	0	0	0	0	0	32	21	Asian
56	0	0	0	0	0	0	0	0	0	0	0	0	0	0	22	21	Unknown
56	1	0	0	1	0	1	0	0	0	0	0	0	0	0	22	19	Black
56	1	0	0	0	0	0	0	0	0	1	0	0	0	0	52	2	Black
56	0	1	1	0	1	1	0	0	0	0	0	0	0	0	49	39	Black
56	0	0	0	1	1	1	0	1	1	1	0	0	1	0	12	4	Black
56	0	1	0	0	1	1	0	0	0	0	0	0	1	0	3	3	White
56	0	1	0	1	1	1	0	1	0	0	0	0	0	0	16	8	Black
56	0	0	0	0	1	1	0	0	0	0	0	0	0	0	22	16	Unknown
56	1	0	0	0	1	1	0	0	0	0	0	0	0	0	22	15	Black
56	0	0	0	0	0	0	0	0	0	0	0	0	0	0	28	21	Asian
56	1	0	1	0	1	1	0	1	0	1	0	0	0	0	24	16	Black
56	1	0	1	0	1	1	0	0	0	0	0	0	0	0	19	12	Black
56	0	0	0	1	1	1	0	0	0	0	0	0	0	0	22	15	Black
56	0	0	0	0	1	0	0	0	0	0	0	0	0	0	20	11	White
56	0	0	1	0	1	1	0	0	0	0	0	0	0	0	23	16	White
56	0	0	0	0	1	1	0	0	0	0	0	0	0	0	15	6	White
56	0	1	1	0	1	1	1	0	0	0	0	0	0	0	18	11	Black
56	1	0	1	0	1	0	0	0	0	0	0	0	0	0	31	20	Unknown
56	0	0	1	0	1	1	0	0	0	0	0	0	0	0	22	6	Black
56	0	0	1	0	0	0	0	1	0	1	0	0	0	0	31	20	Black
56	1	0	0	0	1	0	0	0	0	0	0	0	0	0	22	13	Black
56	1	0	0	0	1	1	0	0	1	0	0	0	0	0	27	2	White
56	1	1	0	0	0	1	0	0	0	0	0	0	1	0	10	8	Black
56	1	0	0	0	0	1	0	1	0	0	0	0	0	0	35	27	Black
56	0	1	0	0	1	1	0	0	0	0	0	0	0	0	3	2	Black
56	1	0	0	0	1	1	1	0	0	0	0	0	0	0	18	6	Black
56	0	1	0	1	1	1	0	0	1	0	0	0	0	0	19	9	Asian
56	1	0	1	0	1	1	0	0	0	0	0	0	0	0	29	13	Black
56	0	0	0	0	1	0	0	0	0	0	0	0	0	0	23	21	Black
56	0	0	1	0	0	1	0	0	0	0	0	0	0	0	23	14	Black
56	1	0	1	0	0	1	0	1	0	0	0	0	0	0	41	41	White
56	1	0	1	0	0	0	0	1	0	0	0	0	0	0	29	14	Black
56	0	0	1	0	0	1	0	1	0	1	0	0	0	0	95	90	Unknown
56	0	0	0	0	1	1	0	1	0	0	0	0	0	0	21	10	Black
56	0	0	0	0	1	1	0	0	0	0	0	0	0	0	15	6	White
56	0	0	0	0	0	0	0	0	0	0	0	0	0	0	19	12	Black
56	0	0	1	0	1	1	0	0	0	0	0	0	0	0	21	16	Black
56	0	0	1	0	0	1	0	0	0	1	0	0	0	0	107	77	Black
57	1	0	1	0	1	1	1	1	0	0	0	0	0	0	22	15	Black
57	0	1	0	0	1	1	0	0	0	1	0	0	0	0	12	8	Unknown
57	0	1	0	0	1	1	1	0	0	1	0	0	0	0	11	0	Black
57	1	1	1	0	1	0	0	1	0	0	0	0	0	0	10	11	Asian
57	0	0	0	1	0	1	0	0	0	0	0	0	0	0	19	11	Black
57	0	0	0	0	1	1	0	0	0	1	0	0	0	0	18	4	Black
57	0	0	0	0	1	1	0	0	0	1	0	0	0	0	22	11	White
57	0	0	0	0	0	1	0	0	0	1	0	0	0	0	25	19	Black
57	0	0	1	0	1	0	0	0	0	0	0	0	0	0	23	14	Black
57	0	0	0	0	0	0	0	1	0	0	0	0	0	0	32	29	Black
57	0	0	0	1	1	1	0	0	0	0	0	0	0	0	42	32	Asian
57	0	0	1	0	1	1	0	1	0	1	0	0	0	0	22	15	Black
57	0	0	0	0	1	1	0	0	0	0	0	0	0	0	21	14	Unknown
57	0	1	1	0	1	1	0	0	1	1	0	0	0	0	12	5	Black
57	1	0	0	0	0	1	0	0	0	0	0	0	0	0	22	16	Black
57	0	0	0	0	0	1	0	0	0	0	0	0	0	0	17	13	Black
57	0	0	1	0	1	0	0	0	0	0	0	0	0	0	18	8	Black
57	1	0	0	0	1	1	0	0	0	0	0	0	0	0	22	9	Black
57	1	1	0	1	0	1	0	0	0	0	0	0	0	0	7	3	Black
57	0	0	1	1	1	1	0	0	0	0	0	0	0	0	17	11	Black
57	0	0	1	0	1	1	0	0	0	0	0	0	0	0	16	8	Asian
57	1	0	1	0	0	1	0	1	0	1	0	0	0	0	22	14	Black
57	1	0	0	0	0	0	0	0	0	0	0	0	0	0	22	8	White
57	0	0	0	0	0	1	0	0	0	0	0	0	0	0	15	0	Black
57	1	0	1	0	1	0	0	0	0	0	0	0	0	0	28	21	Black
57	0	0	0	0	0	1	1	0	0	0	0	0	0	0	26	9	Asian
57	0	0	0	0	0	1	0	0	0	0	0	0	0	0	29	22	Asian
57	0	0	1	0	1	0	0	1	0	0	0	0	0	0	22	9	Black
57	0	0	0	0	0	1	0	0	0	0	0	0	0	0	20	9	Black
57	0	1	0	0	1	1	0	0	0	0	0	0	0	0	20	8	Asian
57	1	0	0	0	1	1	0	0	0	0	0	0	0	0	22	25	Unknown
57	0	1	0	1	1	1	0	0	0	0	0	0	0	0	26	13	Black
57	1	1	1	0	1	1	0	0	0	0	0	0	0	0	23	15	White
57	0	0	1	0	1	1	0	0	0	0	0	0	0	0	23	7	Black
57	0	1	0	0	1	1	1	0	0	0	0	0	0	0	54	25	Black
57	0	0	1	0	1	1	0	0	0	0	0	0	0	0	15	6	Asian
57	1	0	1	0	0	0	0	0	0	0	0	0	0	0	8	6	Black
57	0	0	0	0	1	1	0	0	0	0	0	0	0	0	19	10	Black
57	0	0	1	0	1	1	0	0	0	0	0	0	0	0	22	15	Black
57	1	0	0	0	0	0	0	0	1	0	0	0	0	0	24	16	Black
57	1	0	0	1	1	1	0	0	0	0	0	0	0	0	44	6	Black
57	0	0	0	0	0	0	0	0	0	0	0	0	0	0	27	14	Black
57	1	0	0	0	0	0	0	1	0	1	0	0	0	0	22	20	Black
57	1	1	1	0	0	0	0	1	0	1	0	0	0	0	47	46	Black
57	0	0	1	0	0	1	0	0	0	1	0	0	0	0	14	9	Black
57	1	0	1	0	0	1	0	0	0	0	0	0	0	0	12	9	Black
57	0	0	1	0	1	1	0	0	0	0	0	0	0	0	32	27	Black
57	0	0	1	0	1	1	0	0	1	1	0	0	0	0	30	28	Black
57	0	0	1	0	1	1	0	1	0	0	0	0	0	0	22	12	Black
57	0	0	1	0	0	1	0	0	0	0	0	0	0	0	22	11	Black
57	1	0	1	0	1	1	0	1	0	1	0	0	0	0	22	16	Black
57	1	0	1	0	0	0	0	0	0	1	0	0	0	0	23	23	Black
57	0	0	1	0	0	1	0	1	0	0	0	0	0	0	22	12	Black
57	0	1	1	0	1	1	0	0	0	0	0	0	0	0	7	0	Black
57	1	0	1	0	1	0	0	0	0	0	0	0	0	0	24	14	Black
57	1	0	0	0	1	0	0	0	0	0	0	0	0	0	22	10	Black
57	1	0	0	0	0	0	0	0	0	0	0	0	0	0	19	15	Black
57	1	0	0	0	0	0	0	0	0	0	0	0	0	0	32	26	Unknown
57	0	0	0	0	1	1	0	0	1	1	0	0	0	0	58	53	Unknown
57	0	0	1	0	0	1	0	0	0	0	0	0	0	0	25	20	Asian
57	1	0	1	0	0	0	0	1	0	0	0	0	0	0	37	33	Asian
57	1	0	1	0	1	1	0	0	0	0	0	0	1	0	18	14	White
57	1	0	0	0	0	0	1	0	0	1	0	0	0	0	49	48	Black
57	0	0	0	0	1	1	0	0	0	0	0	0	0	0	22	13	White
57	0	0	0	0	1	1	0	0	0	0	0	0	0	0	22	22	Black
57	0	0	0	1	0	1	0	0	0	0	0	0	0	0	21	31	Black
57	0	0	1	0	0	0	0	1	0	0	0	0	0	0	22	21	Black
57	0	1	1	0	0	0	0	1	1	1	0	0	0	0	26	18	Black
57	0	0	0	0	1	1	0	0	0	0	0	0	0	0	33	24	Black
57	0	0	1	0	1	1	0	0	0	0	0	0	0	0	11	3	Black
58	1	0	1	0	0	1	0	0	0	1	0	0	0	0	43	31	Black
58	1	1	1	0	0	1	0	1	0	0	0	0	0	0	9	0	Black
58	1	0	0	0	0	0	0	0	0	0	0	0	0	0	28	26	White
58	0	0	1	0	0	0	0	0	0	0	0	0	0	0	21	14	Black
58	1	0	0	0	1	1	0	0	0	1	0	0	0	0	34	1	Black
58	1	1	0	0	1	0	0	0	1	0	0	0	0	0	6	6	Black
58	1	1	1	0	0	1	0	1	0	1	0	0	0	0	9	1	Black
58	0	0	1	0	0	0	0	0	0	0	0	0	0	0	24	21	Unknown
58	0	0	1	1	1	1	0	1	0	1	0	0	0	0	17	8	Black
58	0	0	1	0	0	1	0	0	0	0	0	0	0	0	27	16	Unknown
58	0	1	1	0	0	0	0	1	0	0	0	0	0	0	27	24	White
58	1	1	0	0	1	1	0	0	0	1	0	0	0	0	17	11	Black
58	1	0	1	0	1	1	0	0	0	0	0	0	0	0	38	30	Asian
58	0	1	1	0	1	0	0	0	0	0	0	0	0	0	22	16	Unknown
58	1	0	0	0	0	1	0	0	0	0	0	0	0	0	22	19	Black
58	0	1	1	0	1	1	0	0	0	0	0	0	0	0	22	13	Black
58	0	1	0	0	1	1	0	1	0	0	0	0	0	0	5	3	Black
58	1	0	1	1	1	1	1	1	0	0	0	0	0	0	33	21	Unknown
58	0	0	1	0	0	1	0	1	0	0	0	0	0	0	23	13	Black
58	1	0	1	0	1	1	0	0	0	0	0	0	0	0	15	4	Black
58	1	0	1	1	1	0	0	0	0	0	0	0	0	0	28	10	Black
58	0	0	1	0	1	1	0	1	0	0	0	0	0	0	35	25	Black
58	0	0	0	0	1	1	0	0	0	0	0	0	0	1	50	45	Unknown
58	0	0	1	0	1	1	0	0	0	1	0	0	0	0	11	2	Black
58	1	0	1	0	1	1	0	0	0	0	0	0	0	0	15	14	Black
58	0	0	0	0	1	1	0	0	0	0	0	0	0	0	19	11	White
58	0	1	1	0	1	1	0	0	0	0	0	0	0	0	49	24	Black
58	0	0	0	0	1	1	0	1	0	0	0	0	0	0	31	22	Black
58	0	0	1	0	0	1	0	0	0	0	0	0	0	0	22	12	Black
58	0	1	1	1	1	1	0	0	0	0	0	0	0	0	37	21	Black
58	1	1	0	0	0	0	0	0	0	0	0	0	0	0	3	3	Black
58	1	0	0	0	0	1	0	1	1	1	0	0	0	0	26	22	White
58	0	0	0	0	1	1	0	0	0	0	0	0	0	0	21	19	Unknown
58	0	0	0	0	0	1	0	0	0	0	0	0	0	0	25	15	Asian
58	0	0	1	0	0	1	0	0	0	0	0	0	0	0	55	52	Black
58	0	0	1	0	0	0	0	1	1	1	0	0	0	0	22	18	Black
58	0	1	0	0	1	0	0	0	0	1	0	0	0	0	9	2	Black
58	1	0	0	0	0	1	0	1	0	0	0	0	0	0	24	18	Black
58	1	0	1	1	0	0	0	0	0	0	0	0	0	0	39	5	Black
58	1	0	1	0	0	1	0	0	0	1	0	0	0	0	41	17	Black
58	0	0	0	1	1	1	0	0	0	0	0	0	0	0	24	12	Black
58	0	0	0	0	0	1	0	1	0	1	0	0	0	0	22	14	Black
58	1	0	1	0	1	1	0	0	0	0	0	0	0	0	19	10	Black
58	0	0	1	0	1	1	0	0	0	0	0	0	0	0	35	28	Black
58	1	0	1	0	0	1	0	0	0	1	0	0	0	0	22	7	Black
58	1	0	0	0	1	1	0	0	0	0	0	0	0	0	36	18	Unknown
58	0	0	1	0	0	1	0	0	0	0	0	0	0	0	37	29	Unknown
58	1	0	0	0	0	1	0	0	0	0	0	0	0	0	38	3	Black
58	1	0	1	0	1	0	0	1	0	0	0	0	0	0	0	0	Black
58	0	0	0	0	0	1	0	0	0	0	0	0	0	0	21	17	Black
58	0	0	1	0	1	1	1	0	0	0	0	0	0	0	32	27	Unknown
58	0	0	1	0	1	1	0	0	0	0	0	0	0	0	37	24	Unknown
58	0	0	0	0	0	0	0	0	0	0	0	0	0	0	15	14	Black
58	1	0	0	1	0	0	0	1	0	0	0	0	0	0	64	13	Asian
58	1	0	0	0	1	1	0	0	0	0	0	0	0	0	21	10	Black
58	0	1	0	0	0	0	0	0	0	0	0	0	0	0	11	4	Black
58	0	1	1	0	1	1	0	0	0	1	0	0	0	0	18	6	Black
58	0	0	1	1	1	1	0	0	0	1	0	0	0	0	22	13	Black
58	1	1	0	0	0	0	0	0	0	0	0	0	0	0	16	16	Black
58	0	0	0	0	1	1	0	1	0	0	0	0	0	0	22	17	Asian
58	1	1	1	0	1	1	0	0	0	1	0	0	0	0	30	15	Black
58	0	0	1	0	1	1	0	0	0	0	0	0	0	0	31	24	Black
58	0	1	1	0	1	1	0	0	0	1	0	0	0	0	26	21	Unknown
59	0	0	1	1	0	1	0	0	0	0	0	0	0	0	21	18	Black
59	1	0	0	0	1	1	0	0	0	0	0	0	0	0	15	4	Black
59	1	0	1	0	1	1	0	1	0	1	0	0	0	0	22	15	Asian
59	0	0	1	0	0	0	0	0	0	0	0	0	0	0	67	63	Black
59	0	1	1	0	0	1	0	0	0	0	0	0	0	0	58	43	Black
59	1	1	1	1	0	1	0	0	1	0	0	0	0	0	11	4	Black
59	0	1	0	0	1	0	0	1	0	1	0	0	0	0	4	1	Asian
59	0	0	1	0	1	1	0	1	0	0	0	0	0	0	40	32	Black
59	0	0	0	0	0	0	0	0	0	0	0	0	0	0	30	30	White
59	0	0	1	0	0	1	0	0	0	1	0	0	0	0	22	15	Unknown
59	1	0	1	0	0	0	0	0	0	0	0	0	0	0	45	51	Asian
59	0	0	0	0	0	0	0	0	0	0	0	0	0	0	24	18	Black
59	0	0	1	0	1	1	0	0	0	0	0	0	0	0	22	14	Asian
59	0	0	1	1	0	1	0	0	0	1	0	0	0	0	15	7	Black
59	1	0	1	0	0	0	0	1	0	1	0	0	0	0	30	23	Asian
59	0	1	1	0	0	0	0	0	0	0	0	0	1	0	29	24	Unknown
59	0	0	0	0	0	0	0	0	0	0	0	0	0	0	21	20	Black
59	0	0	1	0	1	1	0	0	0	0	0	0	0	0	19	10	Black
59	1	1	1	0	0	1	0	0	0	0	0	0	0	0	28	12	Black
59	0	0	0	0	0	1	0	0	0	1	0	0	0	0	28	23	Asian
59	1	0	1	0	0	1	0	1	0	1	0	0	0	0	17	0	Black
59	0	0	0	1	1	1	0	0	0	0	0	0	0	0	36	25	Unknown
59	1	0	1	0	0	0	0	1	0	1	0	0	0	0	27	24	Black
59	0	0	1	0	0	1	0	0	0	0	0	0	0	0	25	6	Black
59	1	0	1	1	0	0	0	0	0	0	0	0	0	0	22	11	Black
59	0	0	1	0	1	1	0	1	0	1	0	0	0	0	26	14	Black
59	0	0	0	0	0	1	0	1	0	1	0	0	0	0	22	8	Black
59	1	1	1	0	0	0	0	1	1	1	0	0	0	0	15	11	Black
59	1	0	0	0	1	1	1	0	0	0	0	0	0	0	22	18	Black
59	1	1	0	0	0	1	0	0	0	0	0	0	0	0	11	2	Asian
59	1	0	0	1	0	1	0	0	0	1	0	0	0	0	23	15	White
59	0	0	1	1	1	0	0	0	0	0	0	0	0	0	23	13	Asian
59	0	1	1	0	1	0	0	0	0	0	0	0	0	0	17	8	Black
59	1	1	1	0	0	1	0	0	0	0	0	0	0	0	4	2	Black
59	1	0	0	0	1	0	0	0	0	1	0	0	1	0	15	8	Asian
59	1	0	0	0	0	0	0	0	1	0	0	0	0	0	24	18	Black
59	0	0	0	0	0	0	0	0	0	0	0	0	0	0	22	16	Unknown
59	0	0	1	0	1	0	0	0	0	0	0	0	0	0	21	16	Asian
59	0	1	1	0	1	0	0	0	0	1	0	0	0	0	21	21	Unknown
59	1	0	0	0	1	1	0	0	0	0	0	0	0	0	38	25	Unknown
59	0	1	1	1	1	1	0	1	0	1	0	0	0	0	6	2	Unknown
59	1	0	0	0	0	1	0	0	0	0	0	0	0	0	20	9	Black
59	0	0	0	0	1	1	0	1	0	0	0	0	0	0	16	8	Black
59	0	1	1	0	1	1	0	0	0	0	0	0	0	0	26	17	Asian
59	0	0	1	0	1	1	0	0	0	0	0	0	0	0	98	2	Black
59	0	1	0	0	1	0	0	0	1	1	0	0	0	0	48	31	Asian
59	0	0	1	0	1	1	0	0	0	0	0	0	0	0	22	19	Black
59	1	0	0	0	1	1	0	0	0	0	0	0	0	0	32	22	Black
59	0	0	0	0	1	0	0	0	0	0	0	0	0	0	22	18	White
59	1	0	1	0	0	1	0	0	0	1	0	0	0	0	23	9	Black
59	0	0	0	0	0	0	0	0	0	0	0	0	0	0	21	24	Black
59	1	0	1	0	1	1	0	0	0	0	0	0	0	0	27	25	Black
59	1	0	1	0	1	1	0	0	0	0	0	0	0	0	22	13	Black
59	1	0	1	0	1	1	0	0	0	0	0	0	0	0	28	22	Unknown
59	0	0	0	0	0	0	0	0	0	0	0	0	0	0	23	15	Black
59	0	0	1	0	1	1	0	0	0	0	0	0	0	0	35	28	Black
59	1	0	1	0	1	1	0	1	0	1	0	0	0	0	23	15	Black
59	0	0	0	1	0	1	0	0	0	0	0	0	0	0	22	10	Unknown
59	0	0	1	0	0	0	0	0	0	1	0	0	0	0	4	0	Black
59	0	1	0	0	1	0	0	0	1	0	0	0	0	0	14	9	Black
59	0	0	0	1	1	1	0	0	0	0	0	0	0	0	15	4	White
59	1	0	0	0	0	1	0	0	0	0	0	0	0	0	27	28	Unknown
59	0	0	0	0	1	1	0	1	0	0	0	0	0	0	30	23	Asian
59	0	0	1	0	1	1	0	0	0	1	0	0	0	0	22	11	Black
59	0	0	0	0	0	0	0	0	0	0	0	0	0	0	28	2	Black
59	0	0	1	0	0	0	0	1	0	0	0	0	0	0	21	16	Black
59	0	1	0	1	1	1	0	1	0	1	0	0	0	0	15	7	Asian
59	0	0	0	0	0	1	0	0	0	0	0	0	0	0	22	17	Black
59	0	1	1	1	0	1	0	0	0	0	0	0	0	0	9	1	Black
59	0	0	0	1	0	1	0	0	0	0	0	0	0	0	21	13	White
59	1	0	1	1	1	1	0	1	0	1	0	0	0	0	28	18	Black
59	1	0	0	0	1	1	0	1	0	1	0	0	0	1	38	27	Black
59	0	0	1	0	1	1	0	0	0	0	0	0	0	0	11	6	Black
59	1	1	0	0	0	0	0	0	1	1	0	0	0	0	6	5	Black
59	0	0	0	0	0	1	0	0	0	0	0	0	0	0	22	17	Unknown
59	0	0	0	0	0	1	0	0	0	0	0	0	0	0	32	24	Black
59	0	0	0	0	0	1	0	0	0	0	0	0	0	0	26	29	Unknown
59	0	0	0	0	1	1	0	1	0	1	0	0	0	0	9	1	Black
59	1	0	1	0	0	1	0	1	0	1	0	0	0	0	22	21	Black
59	1	0	1	0	0	0	1	0	0	0	0	0	0	0	22	20	Asian
59	1	0	1	0	0	1	0	0	0	0	0	0	1	0	2	4	Black
59	1	0	0	0	1	1	0	1	0	0	0	0	0	0	22	5	Asian
59	1	0	0	0	0	1	0	0	0	0	0	0	0	0	24	17	Black
60	1	0	0	0	0	0	0	0	0	0	0	0	0	0	29	27	Black
60	0	0	0	0	1	0	0	0	0	1	0	0	0	0	14	11	Black
60	0	1	1	1	0	1	0	0	0	0	0	0	0	0	14	8	Black
60	0	0	0	0	0	1	0	0	0	0	0	0	0	0	19	6	Black
60	1	0	0	0	0	0	0	1	0	1	0	0	0	0	20	20	White
60	0	0	0	0	1	0	0	0	0	1	0	0	0	0	29	5	White
60	0	0	0	0	1	1	0	0	0	1	0	0	0	0	22	21	Asian
60	0	0	0	0	0	0	0	0	0	0	0	0	0	0	26	18	Black
60	1	0	0	0	1	1	0	1	0	1	1	0	0	0	25	21	Black
60	0	0	0	0	1	1	0	0	0	0	0	0	0	0	25	22	Black
60	0	0	0	0	0	1	0	0	0	0	0	0	0	0	24	21	White
60	1	0	0	0	0	1	0	0	0	0	0	0	0	0	25	27	Black
60	0	0	1	1	0	1	0	0	0	0	0	0	0	0	28	46	Black
60	0	0	0	0	0	1	0	0	0	0	0	0	0	0	18	5	Black
60	1	1	1	0	0	1	0	0	0	1	0	0	0	0	25	25	Black
60	1	0	0	0	0	0	0	0	0	0	0	0	0	0	18	2	Black
60	0	0	0	0	1	1	0	0	0	1	0	0	0	0	25	14	Black
60	0	0	0	0	0	0	0	0	0	0	0	0	0	0	22	3	Black
60	1	1	1	0	1	1	0	0	0	0	0	0	0	0	43	36	White
60	0	0	0	0	1	0	0	1	0	0	0	0	0	0	32	20	Black
60	0	0	0	0	1	1	0	0	0	0	0	0	0	0	25	25	Unknown
60	1	0	0	0	0	0	0	0	0	0	0	0	0	0	34	2	Black
60	0	1	0	0	1	1	0	1	0	1	0	0	0	0	14	8	Black
60	1	0	1	0	0	1	0	1	0	1	0	0	0	0	22	22	Black
60	0	0	0	0	0	1	0	0	0	0	0	0	0	0	18	11	Black
60	1	0	0	0	1	1	0	1	0	1	0	0	0	0	22	16	Black
60	0	0	1	0	0	0	0	0	0	0	0	0	0	0	22	18	Unknown
60	1	0	0	0	0	0	0	0	1	0	0	0	0	0	6	0	Black
60	1	1	1	0	1	1	0	0	0	0	0	0	0	1	17	12	Asian
60	1	0	0	0	0	1	0	0	0	1	0	0	0	0	16	13	Black
60	0	0	0	0	1	1	0	1	0	1	0	0	0	0	22	11	Black
60	1	0	0	0	1	1	0	0	0	0	0	0	0	0	17	9	Black
60	0	0	0	0	1	0	0	1	0	0	0	0	0	0	16	4	Black
60	0	0	0	0	1	1	0	0	0	0	0	0	0	0	17	13	Black
60	1	1	1	0	0	1	0	0	0	1	0	0	0	0	23	16	Unknown
60	0	1	0	0	0	1	0	0	0	0	0	0	0	0	30	21	Asian
60	0	0	0	0	0	0	0	0	0	0	0	0	0	0	22	13	Black
60	0	1	0	0	0	1	0	0	0	0	0	0	0	0	8	6	Unknown
60	0	0	0	0	0	0	0	0	1	1	0	0	0	0	18	17	White
60	0	0	1	1	1	1	0	0	0	1	0	0	0	0	22	11	Black
60	1	1	1	0	0	0	0	0	0	0	0	0	0	0	30	9	Unknown
60	0	1	1	0	1	0	0	0	0	0	0	0	1	0	8	11	Asian
60	1	0	0	1	1	1	0	0	0	1	0	0	0	0	18	3	Asian
60	0	0	0	0	0	0	0	1	1	1	0	0	0	0	27	30	Black
60	1	0	1	0	0	0	0	0	0	0	0	0	0	0	15	11	Black
60	1	0	0	1	1	0	0	0	0	0	0	0	0	0	41	34	Unknown
60	1	1	1	0	0	1	0	1	0	1	0	0	0	0	35	7	Black
60	0	0	0	0	1	0	0	0	0	0	0	0	1	0	32	24	Asian
60	0	0	0	1	0	1	0	1	0	0	0	0	0	0	32	27	Black
60	0	0	1	0	1	1	0	0	0	0	0	0	0	0	29	22	Black
60	0	1	1	0	0	1	0	0	0	0	0	0	0	0	2	3	Black
60	1	1	0	0	1	1	0	1	0	0	0	0	0	0	21	15	Black
60	0	0	1	0	1	1	0	0	0	0	0	0	0	0	21	21	Black
60	0	0	1	0	1	0	0	1	0	0	0	0	0	0	66	32	Black
60	0	0	1	0	1	1	0	0	0	1	0	0	0	0	21	10	Black
60	0	1	0	1	1	1	0	1	0	0	0	0	0	0	29	20	Black
60	0	0	1	0	1	1	0	1	0	0	0	0	0	0	15	3	Black
60	1	0	1	0	0	1	0	0	0	1	0	0	0	0	1	0	Black
60	1	1	1	0	1	0	0	0	0	0	0	0	0	0	1	1	Asian
60	1	0	1	0	1	1	0	1	0	0	0	0	0	0	32	29	Black
60	1	1	0	1	1	1	0	0	0	0	0	0	0	0	12	3	Black
60	1	0	0	0	0	0	0	1	0	0	0	0	0	0	32	27	Black
60	0	1	1	0	0	0	0	0	0	0	0	0	0	0	45	25	Unknown
60	0	0	1	0	1	1	0	1	0	1	0	0	0	0	29	22	Black
60	1	0	1	1	1	1	0	0	0	0	0	0	0	0	28	24	Black
60	0	0	0	0	0	1	1	0	0	0	0	0	0	0	15	12	Black
60	0	0	1	0	0	1	0	0	0	0	0	0	0	0	32	25	Black
60	0	0	1	0	0	1	0	0	0	0	0	0	0	0	41	33	Asian
60	0	0	0	1	1	0	0	0	0	0	0	0	0	0	15	7	Black
60	0	0	0	0	1	1	0	1	0	1	0	0	0	0	30	23	Unknown
60	1	1	0	0	1	1	0	0	0	1	0	0	0	0	18	4	Unknown
60	0	1	1	0	0	0	0	1	0	1	0	0	0	0	16	11	Black
60	0	0	0	0	1	1	0	1	0	0	0	0	0	0	40	33	Black
60	1	1	0	0	1	1	0	0	0	0	0	0	0	0	29	27	Black
60	0	0	0	0	1	0	0	0	1	1	0	0	0	0	33	30	Black
60	0	1	1	0	0	0	0	0	0	0	0	0	0	0	4	4	Asian
60	1	1	0	0	0	0	0	0	0	0	0	0	1	0	48	16	Black
60	0	1	1	0	0	0	0	0	0	0	0	0	0	0	6	5	Black
60	0	0	0	0	0	0	0	0	0	0	0	0	0	0	36	26	Black
60	1	0	1	0	0	1	0	1	0	1	0	0	0	0	30	27	Asian
60	0	0	0	0	1	1	1	0	0	0	0	0	0	0	21	14	Black
60	0	0	0	0	0	1	0	0	0	0	0	0	0	0	15	12	Black
60	0	0	0	0	0	0	0	1	0	0	0	0	0	0	36	32	Black
60	1	0	1	1	1	0	0	0	0	1	0	0	0	0	26	14	White
60	1	1	0	0	1	1	0	0	1	0	0	0	0	0	19	13	Black
60	0	0	1	0	1	0	0	0	0	0	0	0	0	0	27	27	Black
61	0	1	0	0	1	1	0	1	1	1	0	0	0	0	21	16	Black
61	1	0	0	0	1	0	0	1	0	0	0	0	0	0	73	13	Unknown
61	1	0	1	0	1	1	0	0	0	0	0	0	0	0	19	15	White
61	0	0	0	0	1	1	0	1	0	1	0	0	0	0	19	1	White
61	1	0	1	0	1	0	0	0	1	0	0	0	0	0	12	6	Unknown
61	0	1	0	0	0	1	0	0	0	0	0	0	0	0	24	11	Black
61	0	1	0	0	0	1	0	0	0	0	0	0	0	0	11	3	Black
61	0	1	0	0	0	1	0	0	0	0	0	0	1	0	16	5	Black
61	1	0	0	0	0	0	0	0	1	0	0	0	0	0	22	17	Black
61	0	0	0	0	1	0	0	0	0	1	0	0	0	0	53	38	Black
61	0	1	1	0	0	1	0	0	0	0	0	0	0	0	18	12	Black
61	1	0	1	0	0	1	1	1	0	0	0	0	0	0	46	44	Black
61	0	0	0	0	0	0	0	0	0	0	0	0	0	0	18	5	Asian
61	1	0	0	0	0	0	0	1	0	1	0	0	0	1	30	30	Unknown
61	1	0	0	0	0	1	0	0	0	0	0	0	0	0	21	16	Unknown
61	1	0	1	0	0	1	0	0	0	1	0	0	0	0	38	34	Unknown
61	1	0	0	0	0	0	0	1	0	0	0	0	0	0	48	4	Black
61	1	1	1	0	0	0	0	0	0	0	0	0	0	0	2	13	Black
61	0	0	0	0	0	1	0	1	0	0	0	0	0	0	34	34	Black
61	0	1	1	0	1	1	0	0	0	0	0	0	0	0	20	15	Black
61	0	1	1	0	0	1	0	1	0	1	0	0	0	0	22	10	White
61	0	0	1	0	0	1	0	0	0	0	0	0	0	0	2	0	Black
61	0	0	0	0	0	1	0	1	1	1	0	0	0	0	27	24	Black
61	1	1	0	0	0	0	0	1	0	1	0	0	0	0	5	5	Black
61	0	0	0	1	1	0	0	1	0	0	0	0	0	0	16	8	Black
61	0	0	0	0	0	1	0	0	0	0	0	0	0	0	22	21	White
61	0	0	0	0	1	0	0	0	0	0	0	0	0	0	38	24	Black
61	0	0	0	0	1	1	0	0	0	1	0	0	0	0	18	15	Black
61	1	0	0	0	1	0	0	0	0	0	0	0	0	0	22	8	Black
61	0	0	0	0	0	1	0	0	0	0	0	0	0	0	71	8	Unknown
61	0	0	0	0	0	1	0	1	0	1	0	0	0	0	22	11	Black
61	0	0	0	0	1	0	0	0	0	0	0	0	0	0	17	8	White
61	1	0	1	0	1	1	0	0	0	0	0	0	0	0	32	28	Black
61	1	0	1	0	0	0	0	0	0	0	0	0	0	0	3	3	Black
61	0	1	0	0	1	1	0	0	0	0	0	0	0	0	28	23	Black
61	1	0	1	0	1	1	0	0	1	0	0	0	0	0	23	20	Black
61	0	0	0	0	1	1	0	0	0	0	0	0	0	0	22	20	Asian
61	0	1	1	0	1	1	0	0	0	1	0	0	0	0	17	7	Black
61	0	0	1	1	0	1	0	0	0	0	0	0	0	0	22	18	Black
61	0	0	0	0	1	1	0	0	0	0	0	0	0	0	52	43	Black
61	1	0	0	0	1	0	0	0	0	0	0	0	0	0	22	7	Black
61	1	0	1	0	0	1	0	0	0	0	0	0	0	0	13	11	White
61	0	1	0	0	1	1	1	1	0	1	0	0	0	0	9	9	Unknown
61	0	0	1	0	0	0	0	0	0	0	0	0	0	0	17	8	White
61	0	0	1	1	1	1	0	0	0	0	0	0	0	0	15	9	Black
61	1	0	1	0	1	1	0	0	0	0	0	0	0	0	37	37	White
61	0	0	1	0	1	1	0	0	0	0	0	0	0	0	28	20	Unknown
61	0	0	0	0	0	1	0	0	0	0	0	0	0	0	16	4	Black
61	0	0	0	0	0	1	0	0	0	0	0	0	0	0	24	23	Black
61	1	0	1	1	0	1	0	0	0	0	0	0	0	0	19	4	White
61	0	0	0	0	1	1	0	0	0	0	0	0	0	0	22	10	Unknown
61	0	0	0	0	0	0	0	0	0	0	0	0	0	0	40	9	Black
61	1	1	1	0	0	0	0	0	0	0	0	0	0	0	24	15	Black
61	0	0	1	0	1	1	0	0	0	1	0	0	0	0	40	36	Black
61	1	0	1	0	0	1	0	1	0	0	0	0	0	0	22	18	Unknown
61	0	0	1	0	0	0	0	1	0	0	0	0	0	0	40	34	White
61	0	0	0	0	0	1	0	0	0	0	0	0	0	0	42	21	Black
61	1	0	0	0	0	0	0	1	0	1	0	0	1	1	23	12	White
61	0	0	0	1	1	0	0	1	0	0	0	0	0	0	22	13	Black
61	0	1	1	0	1	1	0	0	0	1	0	0	0	0	10	2	Asian
61	1	0	0	0	1	1	0	1	0	0	0	0	0	0	22	11	Asian
61	0	0	0	0	1	0	0	0	0	0	0	0	0	0	22	10	Black
61	0	1	0	0	0	1	0	0	0	0	0	0	0	0	27	4	Black
61	0	0	1	0	0	1	0	0	0	0	0	0	0	0	22	14	Unknown
61	1	0	1	0	1	1	1	0	0	0	0	0	0	0	16	8	White
61	0	0	0	0	1	1	0	0	0	0	0	0	0	0	21	19	Black
61	1	0	0	0	1	1	0	0	0	0	0	0	0	0	16	2	Black
61	1	0	1	1	0	1	0	0	0	0	0	0	0	0	32	26	Asian
61	0	1	1	0	0	1	0	0	1	0	0	0	0	0	6	4	Black
61	0	0	0	0	1	1	0	0	0	0	0	0	0	0	21	14	Black
61	0	1	1	0	0	1	0	0	0	0	0	0	0	0	1	1	Black
61	0	0	0	0	1	1	0	1	0	1	0	0	0	0	22	11	Asian
61	0	0	1	0	0	1	0	0	0	0	0	0	0	0	7	5	Unknown
61	0	0	1	0	1	1	0	1	0	1	0	0	0	0	5	2	Black
61	0	0	1	0	1	1	0	0	0	0	0	0	0	0	22	9	Black
61	0	0	0	0	0	0	0	0	0	0	0	0	0	0	30	18	Black
61	1	1	1	0	0	1	0	0	0	1	0	0	0	0	17	12	Black
61	0	0	1	0	1	0	0	1	0	1	0	0	0	0	18	4	Black
61	1	0	1	1	1	1	0	0	0	0	0	0	0	0	16	3	White
61	1	0	0	0	1	0	0	0	0	0	0	0	0	0	22	22	White
61	1	0	0	0	1	1	0	0	0	0	0	0	0	0	3	1	Black
61	1	1	0	0	0	0	0	1	1	1	0	0	0	0	6	2	Black
61	1	1	1	0	1	1	0	0	0	0	0	0	0	0	12	5	Black
61	1	1	1	0	0	0	0	0	0	1	0	0	0	0	12	10	White
61	1	0	0	0	0	1	0	0	0	0	0	0	0	0	23	20	Black
61	1	1	1	0	1	1	0	0	0	0	0	0	0	0	14	0	Asian
61	0	0	0	0	1	1	0	0	0	1	0	0	0	0	18	15	Asian
61	1	0	1	0	0	1	0	1	0	1	0	0	0	0	23	18	Black
61	0	1	1	0	0	0	0	1	0	1	0	0	0	0	7	0	Black
61	0	1	1	0	0	0	1	0	0	0	0	0	0	0	16	12	Black
62	0	0	0	1	0	1	0	0	0	0	0	0	0	0	18	14	White
62	0	1	1	0	0	0	0	0	0	0	0	0	0	0	27	22	Black
62	0	0	1	0	0	1	0	0	0	0	0	0	0	0	15	7	Black
62	0	0	0	0	1	1	0	0	0	0	0	0	0	0	22	14	Black
62	1	0	0	0	0	0	0	1	0	0	0	0	1	0	22	19	Black
62	0	0	0	0	0	1	0	0	0	1	0	0	0	0	30	2	Asian
62	1	0	0	0	0	1	0	0	0	0	0	0	0	0	15	12	Black
62	0	0	0	1	1	1	0	0	0	0	0	0	0	0	32	30	Asian
62	0	1	0	0	0	0	0	0	0	0	0	0	0	0	16	13	Black
62	1	0	0	0	1	1	0	0	0	0	0	0	0	0	22	12	Asian
62	0	0	1	0	1	0	0	1	1	1	0	0	0	0	27	6	Black
62	0	1	0	0	0	1	0	0	0	0	0	0	0	0	6	1	Unknown
62	0	1	0	0	1	1	0	0	0	0	0	0	0	0	27	13	Black
62	0	0	0	0	1	1	0	0	0	0	0	0	0	0	26	22	Black
62	0	0	1	0	1	1	0	0	0	0	0	0	0	0	26	20	Black
62	1	0	1	1	0	1	1	0	0	0	0	0	0	0	25	22	White
62	1	1	1	0	0	1	0	0	0	0	0	0	0	0	10	7	Black
62	1	1	0	0	0	1	0	0	0	0	0	0	0	0	24	20	Black
62	1	0	1	0	0	1	0	0	0	1	0	0	0	0	16	8	Black
62	0	1	1	0	1	1	0	0	0	0	0	0	0	0	4	0	Black
62	1	1	1	0	0	1	0	1	0	1	0	0	0	0	29	3	Asian
62	0	1	0	0	1	0	0	1	0	0	0	0	0	0	15	7	Black
62	0	1	1	0	0	1	0	0	0	1	0	0	0	0	15	1	Black
62	0	1	1	0	1	0	0	1	0	1	0	0	0	0	33	23	Unknown
62	1	0	1	1	1	1	0	1	0	1	0	0	0	0	24	20	Black
62	1	0	0	0	0	0	0	1	0	0	0	0	0	0	22	19	Black
62	0	0	0	0	1	1	0	0	0	0	0	0	0	0	22	15	Black
62	1	0	1	0	0	1	0	0	0	0	0	0	0	0	34	24	Black
62	0	0	0	0	0	0	0	0	0	0	0	0	0	0	22	17	White
62	1	1	1	0	1	1	0	0	0	0	0	0	0	0	15	12	Asian
62	1	0	0	0	1	1	0	1	0	1	0	0	0	0	22	14	Black
62	0	0	1	1	1	1	0	0	0	0	0	0	0	0	15	9	Asian
62	0	0	0	0	1	1	0	1	0	0	0	0	0	0	22	17	White
62	1	0	0	0	0	1	0	0	0	0	0	0	0	0	23	4	White
62	1	1	1	0	1	1	0	1	0	1	0	0	0	0	20	3	White
62	1	0	0	0	0	0	0	0	0	0	0	0	0	0	20	4	Black
62	0	0	0	1	1	0	0	0	0	1	0	0	0	0	10	3	White
62	0	0	0	1	1	1	0	1	0	0	0	0	0	0	32	22	Black
62	1	0	0	0	1	1	0	1	0	0	0	0	1	0	35	3	White
62	0	0	0	0	1	1	0	0	0	0	0	0	0	0	34	26	Asian
62	0	1	0	0	1	1	0	0	0	1	0	0	0	0	34	26	Unknown
62	0	1	1	0	0	1	0	1	0	0	0	0	0	0	2	0	Black
62	1	0	0	0	0	0	0	0	0	0	0	0	0	0	24	23	Black
62	0	1	1	1	1	1	0	0	0	0	0	0	0	0	13	9	Asian
62	0	0	1	1	1	0	0	0	0	1	0	0	0	0	28	23	White
62	1	0	0	0	1	0	1	1	0	1	0	0	0	0	3	0	Black
62	0	0	0	0	0	0	0	1	0	1	0	0	0	0	22	19	White
62	0	1	1	0	1	1	0	0	0	1	0	0	0	0	13	11	Black
62	1	0	1	0	0	1	1	1	0	1	0	0	0	0	22	13	White
62	1	1	1	0	0	1	0	0	0	0	0	0	0	0	39	27	Black
62	1	0	1	0	1	0	0	0	0	1	0	0	0	0	22	15	Black
62	0	0	0	1	1	1	0	0	0	0	0	0	0	0	21	14	Native American
62	0	0	1	0	1	1	0	0	0	0	0	0	0	0	22	8	Black
62	0	0	1	0	0	1	0	0	0	0	0	0	1	0	27	23	Black
62	0	1	1	0	1	1	0	1	0	1	0	0	0	0	12	4	Black
62	0	0	1	0	0	1	0	1	0	1	0	0	0	0	13	4	Asian
62	0	1	1	0	1	1	0	0	0	0	0	0	0	0	17	12	Black
62	1	1	0	0	1	0	0	0	0	0	0	0	0	0	11	10	Black
62	1	0	1	0	1	1	1	1	0	1	0	0	0	0	29	22	Black
62	1	0	1	0	0	1	0	0	0	0	0	0	0	0	30	26	Black
62	0	0	0	0	0	0	0	0	0	0	0	0	0	0	15	2	Black
62	0	0	0	0	1	1	0	0	0	0	0	0	0	0	16	3	Black
62	0	0	0	0	0	0	0	0	0	0	0	0	0	0	22	11	Black
62	1	0	1	0	1	1	0	1	0	1	0	0	0	0	35	27	Black
62	0	0	1	0	1	1	0	1	0	1	0	0	0	0	24	20	Black
62	0	1	1	0	0	1	0	0	0	0	0	0	0	0	19	19	Black
62	0	0	0	1	1	1	0	0	0	0	0	0	0	0	15	7	Asian
62	1	0	0	0	0	1	0	1	0	0	0	0	0	0	22	14	Black
62	0	0	0	0	1	1	0	0	0	0	0	0	0	0	26	25	Unknown
62	0	0	0	0	0	1	0	0	0	0	0	0	0	0	82	16	Black
62	1	0	1	1	1	1	0	0	0	1	0	0	1	0	21	13	White
62	1	0	0	0	1	0	0	0	0	1	0	0	0	0	15	14	Black
62	0	0	0	0	1	1	0	0	0	0	0	0	0	0	28	17	Black
62	0	0	1	0	1	1	0	0	0	0	0	0	0	0	3	2	Black
62	0	0	0	1	1	1	0	0	0	0	0	0	0	0	16	12	Asian
62	0	0	1	0	1	0	0	0	0	0	0	0	0	0	18	15	Black
62	1	0	1	1	0	1	0	0	0	0	0	0	0	0	39	19	Black
63	0	0	1	0	0	1	0	1	0	1	0	0	0	0	20	18	White
63	1	1	1	0	1	0	1	0	0	1	0	0	0	0	6	4	White
63	1	0	0	0	0	1	0	0	0	0	0	0	0	0	20	9	Black
63	0	0	1	0	1	1	0	0	0	0	0	0	0	0	26	17	Black
63	0	0	1	0	1	1	0	0	0	1	0	0	0	0	22	11	Black
63	1	0	1	0	1	1	0	1	0	1	0	0	0	0	30	14	Black
63	0	1	0	0	1	1	0	0	0	0	0	0	0	0	46	35	Unknown
63	1	0	0	0	1	1	0	0	0	0	0	0	0	0	28	20	Asian
63	0	0	1	0	1	1	0	0	0	0	0	0	0	0	10	6	Asian
63	0	0	0	0	0	1	0	0	0	0	0	0	0	0	20	6	Black
63	0	0	1	0	1	1	0	0	0	0	0	0	0	0	23	12	Black
63	0	1	0	0	1	1	0	0	1	0	0	0	0	0	25	1	Black
63	0	1	0	0	1	1	0	1	0	0	0	0	0	0	26	13	Black
63	0	0	1	0	1	1	0	0	0	0	0	0	0	0	15	5	Black
63	0	0	1	0	0	1	0	0	0	0	0	0	0	0	18	2	Black
63	0	0	0	0	1	1	1	0	0	0	0	0	0	0	22	13	Black
63	0	1	0	0	1	0	0	1	1	0	0	0	1	0	31	31	White
63	1	0	0	1	0	1	0	0	0	0	0	0	0	0	22	13	Black
63	1	0	0	0	0	0	0	1	0	0	0	0	0	0	28	25	Black
63	1	0	0	0	1	1	0	1	0	0	0	0	0	0	22	14	Black
63	0	0	0	0	1	0	0	0	0	0	0	0	0	0	15	12	Asian
63	0	1	0	0	1	1	0	0	0	0	0	0	0	0	7	2	Black
63	0	0	0	1	1	0	0	0	0	0	0	0	0	0	18	12	Black
63	1	0	0	0	0	1	0	0	0	0	0	0	0	0	24	21	Black
63	1	0	0	0	0	1	0	1	0	0	0	0	0	0	16	8	Black
63	0	0	1	0	1	1	0	0	0	0	0	0	0	0	20	4	Asian
63	0	0	0	0	1	1	0	0	0	0	0	0	0	0	60	24	Black
63	1	0	1	0	0	0	0	0	0	0	0	0	0	0	17	2	Asian
63	0	0	0	0	0	1	0	0	0	1	0	0	0	0	60	53	Black
63	0	1	1	0	0	1	0	0	0	1	0	0	0	0	14	6	Black
63	0	1	0	0	0	0	0	0	0	0	0	0	0	0	10	5	Unknown
63	0	1	1	0	0	0	0	0	1	1	0	0	0	0	2	2	Asian
63	1	1	1	0	0	1	0	0	0	0	0	0	0	0	16	5	Asian
63	0	0	0	0	0	1	0	0	0	0	0	0	0	0	15	5	Black
63	0	0	1	1	0	1	1	0	0	0	0	0	0	0	13	5	Black
63	0	0	1	0	0	1	0	0	0	0	0	0	0	0	125	2	Black
63	1	0	0	0	1	1	0	0	0	1	0	0	0	0	22	1	Black
63	0	0	0	1	0	1	0	1	0	0	0	0	0	0	19	12	Asian
63	0	0	0	0	0	0	0	0	0	0	0	0	0	0	22	23	Black
63	1	0	0	0	1	1	0	0	0	0	0	0	0	0	22	12	Black
63	0	0	0	0	0	0	0	1	0	0	0	0	0	0	23	27	Asian
63	1	0	0	0	1	0	1	0	0	0	0	0	0	0	32	5	White
63	0	0	1	0	1	1	0	0	0	1	0	0	0	0	31	22	White
63	0	0	0	0	1	0	0	0	0	0	0	0	0	0	33	26	Asian
63	0	1	1	0	1	1	0	0	0	0	0	0	0	0	18	6	Asian
63	0	1	1	0	1	1	0	0	1	0	0	0	0	0	5	1	Black
63	0	0	1	1	1	1	0	0	0	0	0	0	0	0	30	1	Black
63	0	0	0	0	1	1	0	0	0	0	0	0	0	0	16	4	Black
63	1	0	0	0	1	1	0	0	0	0	0	0	0	0	22	14	Asian
63	1	0	0	0	1	1	0	0	0	0	0	0	0	0	16	7	Black
63	0	0	0	1	0	0	0	0	0	0	0	0	0	0	21	11	Black
63	1	1	0	0	1	1	1	1	0	0	0	0	0	0	9	2	Black
63	0	0	0	0	1	1	0	0	1	1	0	0	0	0	29	28	Black
63	1	1	0	0	1	1	0	0	0	0	0	0	0	0	11	6	Unknown
63	0	1	0	0	1	1	0	0	1	0	0	0	0	0	16	10	Black
63	1	1	1	0	1	0	0	0	0	0	0	0	0	0	9	5	Black
63	1	0	1	0	1	1	0	1	0	1	0	0	0	0	17	13	White
63	1	0	0	0	1	1	0	0	0	1	0	0	0	0	34	20	Black
63	1	0	1	0	1	1	0	0	0	0	0	0	0	0	7	3	Asian
63	0	0	1	0	0	0	0	1	0	0	0	0	0	0	51	19	Black
63	0	0	0	0	0	1	0	0	0	0	0	0	0	0	22	9	Black
63	0	0	1	1	1	1	0	0	0	0	0	0	0	0	41	5	Asian
63	0	0	0	0	1	1	0	0	0	0	0	0	0	0	18	12	Black
63	0	0	1	0	1	0	0	0	0	0	0	0	0	0	26	20	Black
[truncated: 1,897 more rows]
